# Supplementary material for: Plasma acylcarnitines and gut‐derived aromatic amino acids as sex‐specific hub metabolites of the human aging metabolome
Source: Aging Cell. 2023 Mar 23;22(6):e13821. doi: 10.1111/acel.13821 (PMC10265170; doi:10.1111/acel.13821)
Supplement: Supplementary file 1 — Dataset S1. [file ACEL-22-e13821-s001.xlsx]

## Sheet: Dif features
Potential identity	Class	Feature	Ionization mode	Mass to charge ratio	Retention time	Age estimate (95% confidence interval)	Age estimate standard error	Age estimate t-value	Age estimate p-value	Age estimate FDR p-value	Age-Gender interaction p-value	Association with		AcCar: Acylcarnitine; BNZ: Benzene and substituted derivatives; CA: Carboxylic acids and derivatives; FA: Fatty Acyls; FAHFA: Fatty Acyl Esters of Hydroxy Fatty Acid; DG: Diacylglyceride; GL: Glycerolipids; GPL: Glycerophospholipids; HA: Hydroxy acids and derivatives ; IND: Indoles; OCA: Organic carbonic acids and derivatives; ON: Organonitrogen compounds; PA: Phosphatidic acid; PC: Phosphocholin…
Benzoic acid	Benzene and substituted derivatives	pos_104.0261_2.17082325	Positive	105.034	2.17082	0.023 (0.011 - 0.034)	0.00646763	3.5892	0.000312387	0.0109688	0.104244	Both
Hippuric acid	Benzene and substituted derivatives	neg_179.059_2.2082755	Negative	178.051	2.20828	0.026 (0.013 - 0.038)	0.00671653	3.93136	8.31247e-05	0.00521381	0.0686122	Both
Citric acid	Carboxylic acids and derivatives	neg_192.029525_0.612672675	Negative	191.022	0.612673	0.013 (0.006 - 0.019)	0.00310608	4.11733	4.75392e-05	0.00384939	0.133943	Both
Cysteinylisoleucine*	Carboxylic acids and derivatives	neg_294.121875_1.901311	Negative	293.114	1.90131	0.017 (0.009 - 0.025)	0.00396658	4.21525	2.54289e-05	0.0027209	0.588051	Both
Glutamylphenylalanine	Carboxylic acids and derivatives	pos_294.121275_1.88162825	Positive	295.129	1.88163	0.023 (0.015 - 0.03)	0.00431003	5.28752	1.24424e-07	4.14195e-05	0.426884	Both
Glutamyltyrosine	Carboxylic acids and derivatives	pos_310.11625_1.14823	Positive	311.124	1.14823	0.015 (0.008 - 0.021)	0.00348855	4.16823	1.98651e-05	0.00228907	0.391481	Both
Indolylacryloylglycine	Carboxylic acids and derivatives	pos_226.071775_1.2800205	Positive	227.08	1.28002	-0.019 (-0.03 - -0.007)	0.00526306	-3.54817	0.000444337	0.013724	0.107078	Both
Phenylacetylglutamine	Carboxylic acids and derivatives	neg_264.1122_2.499037	Negative	263.104	2.49904	0.037 (0.023 - 0.049)	0.00662757	5.56224	3.75273e-08	1.87386e-05	0.325243	Both
AcCar(10:1)	Fatty Acyls	pos_313.225425_6.3713395	Positive	314.233	6.37134	0.02 (0.007 - 0.034)	0.00665816	3.05205	0.0023135	0.038507	0.514015	Both
AcCar(14:1-OH)	Fatty Acyls	pos_385.283025_7.888942	Positive	386.291	7.88894	0.019 (0.009 - 0.03)	0.00564464	3.37136	0.000670644	0.0174717	0.695073	Both
AcCar(16:0)	Fatty Acyls	pos_399.335025_9.9209335	Positive	400.343	9.92093	0.013 (0.004 - 0.021)	0.00367501	3.54946	0.000419074	0.0132163	0.920105	Both
AcCar(16:1)	Fatty Acyls	pos_397.3193_9.431779	Positive	398.327	9.43178	0.033 (0.022 - 0.043)	0.0054373	5.99352	2.63636e-09	3.94927e-06	0.118033	Both
AcCar(18:1)	Fatty Acyls	pos_425.35075_10.1148925	Positive	426.359	10.1149	0.023 (0.014 - 0.031)	0.00455186	4.97932	6.51241e-07	0.000121945	0.206952	Both
AcCar(6:1;O2)	Fatty Acyls	pos_289.15225_1.13353175	Positive	290.16	1.13353	0.021 (0.008 - 0.034)	0.00578551	3.57555	0.000355502	0.0118913	0.566627	Both
FA(18:1)	Fatty Acyls	pos_282.2562_11.715405	Positive	283.264	11.7154	0.023 (0.012 - 0.036)	0.00616996	3.75824	0.000176266	0.00774523	0.112634	Both
FA(20:4)	Fatty Acyls	pos_304.2331_11.71552	Positive	305.241	11.7155	0.014 (0.004 - 0.023)	0.00476191	2.93209	0.00318704	0.0459056	0.0723846	Both
FA(22:5n6)	Fatty Acyls	neg_330.257025_11.62302	Negative	329.249	11.623	0.018 (0.008 - 0.029)	0.00550456	3.24796	0.00109822	0.0237739	0.000271206	Women
FA(23:0)	Fatty Acyls	neg_354.35025_12.79973	Negative	353.342	12.7997	-0.02 (-0.03 - -0.011)	0.00523311	-3.78998	0.000157975	0.00730367	0.88827	Both
FA(24:1n9)	Fatty Acyls	neg_366.350375_12.8774175	Negative	365.343	12.8774	0.018 (0.006 - 0.031)	0.00575192	3.18753	0.00153701	0.0288729	0.195052	Both
FAHFA(20:0)	Fatty Acyls	neg_342.27705_11.2331175	Negative	341.269	11.2331	-0.022 (-0.037 - -0.008)	0.00725825	-3.05063	0.00236423	0.0387063	0.440657	Both
FAHFA(24:0)	Fatty Acyls	neg_398.340325_12.2295225	Negative	397.332	12.2295	-0.025 (-0.039 - -0.011)	0.00728265	-3.48022	0.000527747	0.0152032	0.160213	Both
Hydroxybutyric acid	Fatty Acyls	neg_104.04825_0.760104775	Negative	103.04	0.760105	-0.017 (-0.028 - -0.006)	0.00556847	-2.97422	0.00286098	0.0432903	0.407598	Both
DG(33:4)*	Glycerolipids	neg_574.460125_12.5823125	Negative	573.452	12.5823	-0.025 (-0.037 - -0.011)	0.00626521	-4.01452	5.06064e-05	0.00398992	0.249423	Both
DG(35:4-OH)*	Glycerolipids	pos_618.48145_12.4936675	Positive	619.489	12.4937	-0.02 (-0.034 - -0.008)	0.00527756	-3.86133	0.000153373	0.00729373	0.0477867	Men
DG(35:5-OH)*	Glycerolipids	neg_616.4684_12.43165	Negative	615.461	12.4316	-0.016 (-0.026 - -0.006)	0.00438012	-3.53926	0.0006341	0.0169622	0.154681	Both
DG(36:2)*	Glycerolipids	neg_680.559625_13.510535	Negative	679.552	13.5105	0.009 (0.002 - 0.016)	0.00300085	3.02152	0.00273539	0.0424623	0.0904785	Both
LysoPA(22:6)	Glycerophospholipids	neg_482.252275_7.030204	Negative	481.244	7.0302	0.015 (0.005 - 0.024)	0.00501584	2.96688	0.00293171	0.0438172	0.0011451	Men
LysoPC(16:1)	Glycerophospholipids	pos_493.316775_10.18951	Positive	494.325	10.1895	0.013 (0.007 - 0.019)	0.00371905	3.52564	0.000273025	0.0102248	0.0425985	Men
LysoPC(17:0)	Glycerophospholipids	neg_569.369875_11.2211875	Negative	568.362	11.2212	0.01 (0.003 - 0.017)	0.00330523	3.01207	0.00282405	0.0431676	0.451701	Both
LysoPC(P-18:0)	Glycerophospholipids	pos_507.36945_11.294065	Positive	508.377	11.2941	0.018 (0.009 - 0.029)	0.00485935	3.7958	0.000192979	0.00804737	0.00679866	Women
LysoPE(16:0)	Glycerophospholipids	pos_453.286425_10.526855	Positive	454.294	10.5269	0.021 (0.009 - 0.032)	0.00547548	3.80475	0.000161868	0.00734784	0.408468	Both
LysoPE(18:1)	Glycerophospholipids	pos_501.286275_10.460245	Positive	502.294	10.4602	0.017 (0.008 - 0.025)	0.00464308	3.6476	0.000241176	0.00926362	0.579228	Both
LysoPE(20:3)	Glycerophospholipids	neg_503.30155_10.7956675	Negative	502.294	10.7957	0.018 (0.009 - 0.027)	0.00459972	3.94818	8.35323e-05	0.00521381	0.286678	Both
LysoPE(20:5)	Glycerophospholipids	neg_499.270275_10.1788175	Negative	498.262	10.1788	0.022 (0.011 - 0.034)	0.0055349	3.98703	7.95931e-05	0.00521381	0.0394046	Women
LysoPE(22:6)	Glycerophospholipids	neg_525.286325_10.5521475	Negative	524.278	10.5521	0.036 (0.023 - 0.049)	0.00633613	5.75355	1.54337e-08	1.14753e-05	0.0564752	Both
LysoPS(15:0)*	Glycerophospholipids	neg_483.241825_11.763935	Negative	482.234	11.7639	0.011 (0.004 - 0.019)	0.00342045	3.26309	0.00121621	0.0251903	0.0294664	Women
PA(32:2)	Glycerophospholipids	neg_644.45295_11.76662	Negative	643.445	11.7666	0.016 (0.005 - 0.029)	0.00524818	2.97632	0.00295629	0.0438467	0.0560242	Both
PA(36:4)	Glycerophospholipids	neg_678.453025_11.7662125	Negative	677.445	11.7662	0.016 (0.006 - 0.027)	0.00513283	3.19247	0.00154194	0.0288729	0.0374395	Women
PA(40:4)*	Glycerophospholipids	neg_752.535575_7.50719075	Negative	751.528	7.50719	0.003 (0.001 - 0.006)	0.00107635	3.06679	0.00334339	0.047473	0.0145887	Men
PC(32:1)	Glycerophospholipids	pos_731.548075_13.13982	Positive	732.556	13.1398	0.018 (0.01 - 0.027)	0.00465086	3.97728	6.30884e-05	0.00468772	0.011734	Men
PC(34:1)	Glycerophospholipids	neg_819.6005_13.516035	Negative	818.593	13.516	0.009 (0.003 - 0.014)	0.00281284	3.14025	0.00148674	0.0287372	0.131444	Both
PC(P-32:1)*	Glycerophospholipids	pos_715.54415_11.7097175	Positive	716.552	11.7097	0.011 (0.003 - 0.023)	0.00369474	3.09029	0.00273041	0.0424623	0.023161	Women
PG(21:0)	Glycerophospholipids	neg_568.325275_9.972553	Negative	567.317	9.97255	0.025 (0.009 - 0.04)	0.00730479	3.374	0.000737995	0.0182859	0.557083	Both
PG(34:3)	Glycerophospholipids	neg_744.483225_11.767635	Negative	743.475	11.7676	0.016 (0.007 - 0.024)	0.00431327	3.60343	0.000335722	0.0115612	0.0137126	Women
PIP(34:2)*	Glycerophospholipids	neg_914.50595_11.77458	Negative	913.498	11.7746	0.012 (0.006 - 0.019)	0.00332843	3.72685	0.000212085	0.00836063	0.0513981	Both
PS(30:1)	Glycerophospholipids	neg_705.475825_11.7673025	Negative	704.468	11.7673	0.016 (0.008 - 0.026)	0.00419402	3.91737	0.000107676	0.00632546	0.00331191	Women
PS(42:6)	Glycerophospholipids	pos_863.563525_13.3568375	Positive	864.571	13.3568	0.014 (0.005 - 0.022)	0.00432728	3.17631	0.00160037	0.0294544	0.271357	Both
PS(46:0)*	Glycerophospholipids	neg_931.7059_11.7643875	Negative	930.698	11.7644	0.019 (0.008 - 0.03)	0.00518899	3.60082	0.000386138	0.0124395	0.0351599	Women
PS(O-38:0)	Glycerophospholipids	neg_805.619975_11.755265	Negative	804.612	11.7553	0.018 (0.007 - 0.03)	0.00593104	3.06036	0.00233804	0.0387003	0.010575	Women
Glycolic acid	Hydroxy acids and derivatives	neg_136.038625_0.46714705	Negative	135.031	0.467147	0.017 (0.008 - 0.026)	0.00403669	4.26039	2.65767e-05	0.00274565	0.318038	Both
Hydroxyindoleacetic acid	Indoles and derivatives	pos_191.058425_0.9395041	Positive	192.066	0.939504	0.018 (0.009 - 0.027)	0.0047315	3.80974	0.000151959	0.00729373	0.409166	Both
Indole	Indoles and derivatives	pos_117.0578_1.28107525	Positive	118.066	1.28108	-0.021 (-0.031 - -0.01)	0.00531286	-3.86064	0.000126565	0.00689435	0.0198828	Women
Indoleacetaldehyde*	Indoles and derivatives	pos_141.0577_1.28128675	Positive	142.066	1.28129	-0.015 (-0.022 - -0.008)	0.00366858	-4.13712	4.0342e-05	0.00366019	0.00742638	Women
Indoleacrylic acid	Indoles and derivatives	pos_169.052625_1.2810125	Positive	170.06	1.28101	-0.021 (-0.032 - -0.01)	0.00536201	-3.82372	0.000148386	0.00728796	0.0119618	Women
Indolealdehyde	Indoles and derivatives	pos_145.0528_1.281139	Positive	146.061	1.28114	-0.014 (-0.021 - -0.007)	0.00358696	-3.94426	9.11223e-05	0.00557148	0.0227749	Women
Indolelactic acid	Indoles and derivatives	pos_187.063725_1.2811505	Positive	188.072	1.28115	-0.013 (-0.02 - -0.005)	0.00375147	-3.36839	0.000827219	0.0201492	0.0589085	Both
L-tryptophan	Indoles and derivatives	neg_204.090675_1.30369275	Negative	203.083	1.30369	-0.022 (-0.034 - -0.01)	0.00502308	-4.29612	2.53166e-05	0.0027209	0.0673819	Both
Tryptophan 2-C-mannoside*	Indoles and derivatives	pos_366.1426_0.8297508	Positive	367.15	0.829751	0.033 (0.024 - 0.043)	0.00418793	7.95672	8.80278e-15	2.63731e-11	0.23118	Both
Ureidoisobutyric acid	Organic carbonic acids and derivatives	neg_146.069975_2.49937225	Negative	145.062	2.49937	0.036 (0.022 - 0.048)	0.00650672	5.49282	5.66033e-08	2.42262e-05	0.250162	Both
Choline	Organonitrogen compounds	pos_103.10005_0.44491355	Positive	104.108	0.444914	0.012 (0.004 - 0.02)	0.00410817	3.01827	0.00250569	0.0403605	0.0798801	Both
Cresol	Phenols	pos_90.04685_1.28096775	Positive	91.0547	1.28097	-0.014 (-0.023 - -0.005)	0.0040491	-3.43202	0.000708282	0.017852	0.110087	Both
Phenol	Phenols	pos_76.0311_2.17056575	Positive	77.0389	2.17057	0.032 (0.016 - 0.044)	0.0079997	3.94704	8.22413e-05	0.00521381	0.0760903	Both
Oxoretinoic acid	Prenol lipids	pos_336.17575_11.7160775	Positive	337.184	11.7161	0.019 (0.007 - 0.031)	0.00623631	3.06517	0.00218435	0.0374311	0.0504591	Both
Sphingosine 1-phosphate	Sphingolipids	neg_379.249225_10.14018	Negative	378.241	10.1402	-0.015 (-0.026 - -0.003)	0.00500165	-3.05328	0.00262023	0.0413168	0.874857	Both
Deoxycholic acid	Steroids and steroid derivatives	neg_392.290775_12.2089825	Negative	391.283	12.209	0.022 (0.008 - 0.035)	0.00644282	3.45144	0.000601568	0.0165348	0.0582624	Both
Hydroxyoxocholadienic acid	Steroids and steroid derivatives	neg_446.26335_11.77231	Negative	445.256	11.7723	0.017 (0.007 - 0.027)	0.00479616	3.47691	0.00056268	0.0159037	0.00156887	Women
Tetrahydroxycholanoic acid	Steroids and steroid derivatives	neg_424.2682_11.77105	Negative	423.26	11.7711	0.019 (0.007 - 0.031)	0.00584224	3.25546	0.00119046	0.025117	0.0133154	Women
Bilirubin*	Tetrapyrroles and derivatives	pos_584.26355_6.316439	Positive	585.271	6.31644	0.019 (0.006 - 0.032)	0.00623309	2.98654	0.00285125	0.0432903	0.360371	Both
Unknown		pos_192.078525_4.7383075	Positive	193.086	4.73831	0.026 (0.011 - 0.04)	0.00756103	3.40289	0.000706454	0.017852	0.000122598	Women
Unknown		pos_238.08395_4.73763275	Positive	239.092	4.73763	0.021 (0.008 - 0.033)	0.00611781	3.35129	0.000851684	0.0205778	0.000467272	Women
Unknown		neg_256.09485_4.81670475	Negative	255.087	4.8167	0.02 (0.007 - 0.033)	0.00613796	3.24228	0.00127797	0.0254718	0.00054837	Women
Unknown		neg_212.10495_4.8168025	Negative	211.097	4.8168	0.019 (0.007 - 0.032)	0.00584776	3.32051	0.0010158	0.0232316	0.00055886	Women
Unknown		neg_278.0766_4.817203	Negative	277.069	4.8172	0.019 (0.006 - 0.031)	0.0059145	3.19596	0.00152962	0.0288729	0.000597258	Women
Unknown		neg_491.087375_1.30108825	Negative	490.08	1.30109	-0.02 (-0.031 - -0.011)	0.00460632	-4.4499	1.35797e-05	0.0016952	0.00109032	Women
Unknown		pos_300.111175_6.12813425	Positive	301.119	6.12813	0.024 (0.01 - 0.039)	0.00715874	3.2857	0.00106489	0.02363	0.00137747	Women
Unknown		pos_491.086325_1.27933225	Positive	492.094	1.27933	-0.021 (-0.032 - -0.011)	0.00442015	-4.82386	2.1759e-06	0.000325949	0.00142551	Women
Unknown		neg_574.1714_11.0279975	Negative	573.164	11.028	-0.004 (-0.007 - -0.001)	0.001235	-3.38811	0.00107265	0.02363	0.0021232	Women
Unknown		neg_308.19755_10.7554925	Negative	307.19	10.7555	0.024 (0.01 - 0.039)	0.00736111	3.21744	0.00128379	0.0254718	0.00237309	Women
Unknown		pos_114.0469_1.28136625	Positive	115.055	1.28137	-0.02 (-0.031 - -0.01)	0.00517347	-3.90727	0.000105999	0.00632546	0.0041325	Women
Unknown		neg_950.740225_11.766355	Negative	949.732	11.7664	0.02 (0.01 - 0.032)	0.00532756	3.81037	0.000158458	0.00730367	0.00490253	Women
Unknown		neg_836.494275_7.509927	Negative	835.486	7.50993	-0.009 (-0.014 - -0.003)	0.00218369	-3.91405	0.000118331	0.00669461	0.0051035	Men
Unknown		neg_364.260125_11.7684925	Negative	363.252	11.7685	0.022 (0.011 - 0.035)	0.00599059	3.73695	0.000203789	0.00825069	0.00544153	Women
Unknown		pos_294.25655_11.9818475	Positive	295.264	11.9818	-0.016 (-0.028 - -0.003)	0.00529019	-2.94665	0.00341922	0.0483206	0.00681383	Men
Unknown		pos_549.09175_1.27967225	Positive	550.1	1.27967	-0.022 (-0.035 - -0.01)	0.00547072	-4.05126	7.29672e-05	0.00508395	0.00733469	Women
Unknown		neg_452.187075_11.139295	Negative	451.179	11.1393	0.022 (0.009 - 0.037)	0.00629609	3.52922	0.000426996	0.0133258	0.00892176	Women
Unknown		neg_662.48005_11.766335	Negative	661.472	11.7663	0.022 (0.01 - 0.034)	0.0060345	3.60968	0.00033997	0.0115745	0.0116184	Women
Unknown		neg_440.167925_11.771245	Negative	439.16	11.7712	0.022 (0.011 - 0.035)	0.0058914	3.74648	0.000194579	0.00804737	0.0143968	Women
Unknown		neg_972.734725_11.7679925	Negative	971.727	11.768	0.017 (0.006 - 0.028)	0.00512884	3.35153	0.000906173	0.0215468	0.0150873	Women
Unknown		neg_736.412775_11.76676	Negative	735.405	11.7668	0.016 (0.006 - 0.027)	0.00505793	3.22653	0.00137761	0.0271535	0.015305	Women
Unknown		pos_870.729075_14.6568375	Positive	871.737	14.6568	-0.005 (-0.01 - -0.001)	0.00163185	-3.0879	0.00312039	0.0451628	0.0164291	Men
Unknown		neg_668.4983_11.7671925	Negative	667.49	11.7672	0.016 (0.006 - 0.026)	0.00477797	3.28565	0.00110709	0.0237739	0.0176747	Women
Unknown		neg_842.45935_11.7699925	Negative	841.452	11.77	0.014 (0.004 - 0.025)	0.00479579	3.01909	0.00344214	0.0484162	0.018126	Women
Unknown		neg_1054.7345_11.7685575	Negative	1053.73	11.7686	0.017 (0.007 - 0.027)	0.0051917	3.29318	0.00104302	0.0234955	0.0181664	Women
Unknown		neg_1182.70275_10.920265	Negative	1181.69	10.9203	0.015 (0.003 - 0.027)	0.00472672	3.13065	0.00205505	0.0357961	0.0186818	Men
Unknown		pos_228.030825_1.61964925	Positive	229.039	1.61965	-0.02 (-0.036 - -0.007)	0.00581747	-3.47831	0.000545752	0.0155721	0.0193394	Men
Unknown		neg_810.5087_11.7707175	Negative	809.501	11.7707	0.014 (0.005 - 0.023)	0.00425546	3.26838	0.00125149	0.0254718	0.0210648	Women
Unknown		pos_973.1467_0.51514005	Positive	974.155	0.51514	0.01 (0.003 - 0.018)	0.0034203	3.03484	0.0024111	0.0390467	0.021524	Men
Unknown		neg_586.4953_11.7656725	Negative	585.487	11.7657	0.016 (0.006 - 0.025)	0.0047477	3.30545	0.00101152	0.0232316	0.0220187	Women
Unknown		neg_1032.74275_11.76763	Negative	1031.73	11.7676	0.015 (0.005 - 0.025)	0.00471252	3.13509	0.00181506	0.0321813	0.0222303	Women
Unknown		neg_646.50285_11.76578	Negative	645.495	11.7658	0.02 (0.008 - 0.033)	0.00599396	3.32396	0.00096314	0.022721	0.022352	Women
Unknown		neg_728.506025_11.76797	Negative	727.498	11.768	0.014 (0.005 - 0.023)	0.00435222	3.24682	0.00128047	0.0254718	0.0227172	Women
Unknown		neg_226.192325_10.76968	Negative	225.184	10.7697	0.023 (0.008 - 0.038)	0.00756901	3.06609	0.00223966	0.0379098	0.0233937	Women
Unknown		neg_647.435575_11.76404	Negative	646.428	11.764	0.021 (0.009 - 0.036)	0.00675939	3.16155	0.00161701	0.0295115	0.0264416	Women
Unknown		neg_448.353625_12.8781275	Negative	447.346	12.8781	0.015 (0.005 - 0.026)	0.00478053	3.20706	0.00153158	0.0288729	0.0271736	Women
Unknown		pos_145.05285_0.93974615	Positive	146.061	0.939746	0.016 (0.008 - 0.025)	0.00413898	3.82441	0.000144585	0.00728796	0.0279531	Women
Unknown		neg_750.500825_11.76962	Negative	749.493	11.7696	0.015 (0.005 - 0.025)	0.00455603	3.28312	0.00108849	0.0237739	0.0291217	Women
Unknown		pos_511.327425_9.19741425	Positive	512.335	9.19741	0.022 (0.015 - 0.029)	0.00422169	5.19317	1.92252e-07	5.23625e-05	0.0307116	Women
Unknown		pos_753.181425_1.2797875	Positive	754.189	1.27979	-0.022 (-0.035 - -0.01)	0.00539961	-4.14306	4.56902e-05	0.00380244	0.0312761	Women
Unknown		neg_310.287675_12.2080625	Negative	309.28	12.2081	0.024 (0.009 - 0.037)	0.00686629	3.45203	0.000617611	0.0168215	0.0320039	Women
Unknown		neg_1048.6435_11.765335	Negative	1047.64	11.7653	0.009 (0.004 - 0.015)	0.00261712	3.55181	0.000457254	0.0138479	0.03375	Women
Unknown		neg_662.4028_11.765395	Negative	661.395	11.7654	0.016 (0.007 - 0.024)	0.00409889	3.79041	0.000169841	0.00759468	0.0339661	Women
Unknown		neg_526.373625_6.82220825	Negative	525.366	6.82221	-0.01 (-0.017 - -0.004)	0.00328435	-3.16734	0.00163515	0.0295115	0.0429049	Men
Unknown		neg_709.4709_11.766965	Negative	708.463	11.767	0.021 (0.009 - 0.033)	0.00583398	3.61138	0.00031486	0.0109688	0.0443034	Women
Unknown		neg_1344.6915_10.637425	Negative	1343.68	10.6374	-0.016 (-0.026 - -0.006)	0.00463836	-3.46643	0.00066711	0.0174717	0.0445336	Women
Unknown		neg_522.17105_11.77	Negative	521.163	11.77	0.012 (0.005 - 0.019)	0.00374454	3.19263	0.00156689	0.0291579	0.0467439	Women
Unknown		neg_416.123275_11.768765	Negative	415.115	11.7688	0.019 (0.009 - 0.03)	0.00537138	3.55648	0.000403417	0.0128578	0.0480913	Women
Unknown		neg_1136.73875_11.768655	Negative	1135.73	11.7687	0.015 (0.005 - 0.025)	0.00506738	3.01516	0.00260809	0.0413168	0.048106	Women
Unknown		neg_276.94935_2.208726	Negative	275.942	2.20873	0.028 (0.015 - 0.041)	0.00716346	3.96314	7.60902e-05	0.00518105	0.0488606	Women
Unknown		neg_135.0689_2.20835325	Negative	134.061	2.20835	0.026 (0.013 - 0.037)	0.00649055	4.00845	6.02128e-05	0.00462558	0.0501024	Both
Unknown		neg_282.257425_11.7652475	Negative	281.25	11.7652	0.02 (0.009 - 0.031)	0.00540505	3.7132	0.000220077	0.00856301	0.051738	Both
Unknown		neg_868.73695_11.765535	Negative	867.729	11.7655	0.015 (0.006 - 0.024)	0.00449956	3.26907	0.00116671	0.0247906	0.0528878	Both
Unknown		neg_261.0614_2.20900175	Negative	260.054	2.209	0.025 (0.013 - 0.036)	0.00588592	4.18851	2.77892e-05	0.00277521	0.0539546	Both
Unknown		pos_508.268675_11.722135	Positive	509.277	11.7221	0.013 (0.006 - 0.021)	0.00367603	3.54077	0.000372677	0.0121363	0.0567423	Both
Unknown		neg_832.50335_11.7718975	Negative	831.496	11.7719	0.013 (0.004 - 0.021)	0.00379294	3.29598	0.00103092	0.0233987	0.0593051	Both
Unknown		neg_1172.974_11.76571	Negative	1171.97	11.7657	0.014 (0.004 - 0.025)	0.0047872	2.9925	0.00298251	0.0440177	0.0666512	Both
Unknown		neg_1064.69325_11.7665125	Negative	1063.69	11.7665	0.021 (0.01 - 0.034)	0.0052814	4.0618	6.475e-05	0.00468772	0.0697303	Both
Unknown		neg_374.068375_1.57712125	Negative	373.061	1.57712	-0.029 (-0.04 - -0.014)	0.00696709	-4.11751	4.40897e-05	0.00377408	0.0749654	Both
Unknown		neg_689.290625_10.5514725	Negative	688.283	10.5515	0.023 (0.012 - 0.033)	0.00508018	4.4578	9.82799e-06	0.0012802	0.0770439	Both
Unknown		neg_1378.6955_10.87583	Negative	1377.69	10.8758	0.006 (0.002 - 0.01)	0.0019522	3.08675	0.00203197	0.0356011	0.0799768	Both
Unknown		pos_512.17415_8.5797435	Positive	513.182	8.57974	-0.018 (-0.032 - -0.005)	0.00557472	-3.28773	0.00124956	0.0254718	0.0823626	Both
Unknown		pos_125.083825_2.3542625	Positive	126.092	2.35426	0.018 (0.008 - 0.027)	0.00490926	3.61821	0.000311467	0.0109688	0.0827169	Both
Unknown		neg_380.09905_2.20744575	Negative	379.091	2.20745	0.03 (0.015 - 0.043)	0.00745127	4.00009	6.57157e-05	0.00468772	0.0873541	Both
Unknown		neg_384.1541_1.30069825	Negative	383.146	1.3007	-0.016 (-0.027 - -0.006)	0.00513286	-3.16515	0.00175801	0.0315389	0.0906601	Both
Unknown		neg_374.0132_0.471248675	Negative	373.005	0.471249	-0.012 (-0.02 - -0.003)	0.00409989	-2.92758	0.00353938	0.0495513	0.0910001	Both
Unknown		neg_571.07495_1.302254	Negative	570.067	1.30225	-0.011 (-0.019 - -0.003)	0.00310473	-3.49616	0.000681061	0.0175902	0.0922947	Both
Unknown		neg_430.1626_1.30272575	Negative	429.155	1.30273	-0.024 (-0.038 - -0.012)	0.00580587	-4.21353	3.69129e-05	0.00345597	0.0949792	Both
Unknown		pos_254.224625_11.15435	Positive	255.232	11.1544	0.028 (0.011 - 0.044)	0.00792985	3.4985	0.00049291	0.0143709	0.0959822	Both
Unknown		neg_584.26435_7.696442	Negative	583.257	7.69644	0.025 (0.012 - 0.04)	0.00632494	3.89438	0.000120339	0.00669461	0.0965711	Both
Unknown		neg_720.3661_11.7645975	Negative	719.358	11.7646	0.022 (0.007 - 0.037)	0.00749737	2.98103	0.00301733	0.0443133	0.108861	Both
Unknown		neg_571.3493_9.319877	Negative	570.341	9.31988	0.022 (0.014 - 0.03)	0.00431838	4.99462	6.14473e-07	0.000121945	0.114441	Both
Unknown		pos_292.998425_2.171466	Positive	294.006	2.17147	0.026 (0.012 - 0.039)	0.00715171	3.59503	0.000313523	0.0109688	0.116702	Both
Unknown		pos_179.058075_2.1710615	Positive	180.066	2.17106	0.023 (0.011 - 0.033)	0.00630383	3.61619	0.000288474	0.01067	0.1174	Both
Unknown		neg_744.4061_11.7646225	Negative	743.398	11.7646	0.013 (0.005 - 0.022)	0.00424038	3.14732	0.0018153	0.0321813	0.123037	Both
Unknown		pos_408.17955_1.2804075	Positive	409.187	1.28041	-0.022 (-0.035 - -0.008)	0.00564746	-3.89353	0.000136691	0.00718469	0.124094	Both
Unknown		pos_320.203625_11.715695	Positive	321.211	11.7157	0.022 (0.009 - 0.035)	0.00652068	3.40994	0.000709076	0.017852	0.124172	Both
Unknown		neg_330.183325_7.01120225	Negative	329.175	7.0112	-0.016 (-0.025 - -0.006)	0.00449892	-3.557	0.000457591	0.0138479	0.127238	Both
Unknown		pos_380.22455_11.7172075	Positive	381.232	11.7172	0.017 (0.006 - 0.029)	0.0057618	3.01374	0.00280846	0.0431495	0.132004	Both
Unknown		neg_966.640775_11.76408	Negative	965.633	11.7641	0.014 (0.006 - 0.022)	0.00425619	3.20725	0.00140683	0.0275456	0.138515	Both
Unknown		neg_383.1083_1.9218065	Negative	382.1	1.92181	0.021 (0.011 - 0.029)	0.0041892	4.95536	1.0344e-06	0.00017217	0.13941	Both
Unknown		pos_369.28805_8.84560875	Positive	370.296	8.84561	0.02 (0.009 - 0.033)	0.00612491	3.27559	0.000999919	0.0232229	0.151127	Both
Unknown		pos_584.263625_7.5723795	Positive	585.271	7.57238	0.023 (0.009 - 0.038)	0.00669747	3.467	0.000577048	0.0160525	0.151556	Both
Unknown		neg_656.2345_1.302623	Negative	655.227	1.30262	-0.017 (-0.029 - -0.007)	0.00464999	-3.7068	0.000309642	0.0109688	0.161826	Both
Unknown		pos_528.1463_8.58089425	Positive	529.154	8.58089	-0.021 (-0.034 - -0.01)	0.00500367	-4.23034	3.45635e-05	0.0033404	0.166735	Both
Unknown		neg_446.13505_1.30273875	Negative	445.127	1.30274	-0.015 (-0.026 - -0.005)	0.00498951	-3.08653	0.0023519	0.0387063	0.17736	Both
Unknown		pos_214.0092_0.538763	Positive	215.017	0.538763	0.014 (0.005 - 0.023)	0.00440588	3.18837	0.00141589	0.0275456	0.181489	Both
Unknown		pos_122.0479_1.041397	Positive	123.056	1.0414	-0.028 (-0.042 - -0.014)	0.00723081	-3.86503	0.000120664	0.00669461	0.188222	Both
Unknown		pos_323.06665_2.1718775	Positive	324.074	2.17188	0.026 (0.012 - 0.039)	0.00784862	3.34621	0.000808792	0.0198618	0.190851	Both
Unknown		neg_312.23035_10.42873	Negative	311.223	10.4287	0.017 (0.005 - 0.026)	0.00503445	3.28119	0.00111093	0.0237739	0.210602	Both
Unknown		neg_450.262375_10.2448325	Negative	449.255	10.2448	-0.022 (-0.035 - -0.008)	0.00637845	-3.52641	0.00048864	0.0143709	0.217577	Both
Unknown		neg_440.38715_12.7235475	Negative	439.379	12.7235	-0.02 (-0.034 - -0.006)	0.00660113	-2.98832	0.00310617	0.0451628	0.228158	Both
Unknown		neg_900.68765_11.7647975	Negative	899.68	11.7648	0.012 (0.004 - 0.02)	0.00390592	2.9872	0.00293967	0.0438172	0.229837	Both
Unknown		neg_607.28915_10.551085	Negative	606.281	10.5511	0.029 (0.018 - 0.039)	0.00539731	5.32387	1.51947e-07	4.55234e-05	0.232622	Both
Unknown		neg_698.470475_12.43274	Negative	697.463	12.4327	-0.017 (-0.028 - -0.005)	0.00553705	-3.02124	0.00280005	0.0431495	0.236535	Both
Unknown		neg_422.23105_7.06788425	Negative	421.223	7.06788	0.021 (0.007 - 0.032)	0.00624875	3.28592	0.00105821	0.02363	0.249662	Both
Unknown		neg_719.424675_11.4200725	Negative	718.417	11.4201	-0.009 (-0.016 - -0.003)	0.00303956	-3.06062	0.00227943	0.0381518	0.251328	Both
Unknown		pos_184.1209_2.35345025	Positive	185.129	2.35345	0.019 (0.008 - 0.03)	0.00597974	3.21893	0.00127839	0.0254718	0.256276	Both
Unknown		neg_528.08475_0.52574475	Negative	527.077	0.525745	0.02 (0.009 - 0.03)	0.00517625	3.79753	0.000146221	0.00728796	0.25659	Both
Unknown		pos_274.066025_1.652015	Positive	275.074	1.65202	-0.016 (-0.025 - -0.008)	0.00343831	-4.62778	9.14763e-06	0.00124574	0.265847	Both
Unknown		neg_596.29605_11.4644575	Negative	595.288	11.4645	-0.017 (-0.032 - -0.003)	0.00584436	-2.98727	0.00323534	0.0462222	0.266512	Both
Unknown		neg_842.160225_0.52638515	Negative	841.152	0.526385	0.025 (0.013 - 0.041)	0.00610412	4.10462	4.15375e-05	0.00366019	0.272951	Both
Unknown		neg_281.048525_2.208991	Negative	280.041	2.20899	0.028 (0.014 - 0.041)	0.00728871	3.83443	0.000134613	0.00718469	0.27491	Both
Unknown		pos_311.122625_2.0512765	Positive	312.13	2.05128	0.036 (0.021 - 0.051)	0.00702636	5.11776	3.95943e-07	8.47318e-05	0.275475	Both
Unknown		neg_594.486625_12.42921	Negative	593.479	12.4292	-0.016 (-0.027 - -0.006)	0.00476363	-3.42722	0.000864802	0.0207276	0.278923	Both
Unknown		pos_582.247325_7.57434125	Positive	583.255	7.57434	0.022 (0.01 - 0.036)	0.00603845	3.59011	0.000364969	0.0120159	0.279453	Both
Unknown		neg_1180.688_10.6349225	Negative	1179.68	10.6349	-0.016 (-0.027 - -0.005)	0.00506758	-3.11665	0.00219889	0.0374311	0.281726	Both
Unknown		pos_344.170125_11.71634	Positive	345.178	11.7163	0.017 (0.006 - 0.029)	0.00559726	3.01954	0.00267283	0.0419257	0.301261	Both
Unknown		neg_464.21185_11.7724575	Negative	463.204	11.7725	0.009 (0.004 - 0.015)	0.00273604	3.44457	0.000493695	0.0143709	0.315018	Both
Unknown		neg_831.5595_11.0429025	Negative	830.552	11.0429	0.008 (0.003 - 0.012)	0.00253776	3.08829	0.00197342	0.0347787	0.321335	Both
Unknown		neg_780.47265_12.43477	Negative	779.465	12.4348	-0.019 (-0.034 - -0.005)	0.00578214	-3.22827	0.00162908	0.0295115	0.325856	Both
Unknown		pos_285.98215_2.48182125	Positive	286.99	2.48182	0.023 (0.01 - 0.037)	0.00628774	3.67038	0.000260328	0.0098727	0.326305	Both
Unknown		neg_566.30985_9.13391975	Negative	565.302	9.13392	0.021 (0.008 - 0.033)	0.00671056	3.08113	0.00212186	0.0367462	0.339938	Both
Unknown		neg_346.1146_2.50148875	Negative	345.107	2.50149	0.035 (0.02 - 0.047)	0.00642362	5.39154	9.42064e-08	3.52803e-05	0.3623	Both
Unknown		pos_383.107275_1.864465	Positive	384.115	1.86447	0.025 (0.015 - 0.034)	0.00430189	5.80216	1.49885e-08	1.14753e-05	0.374345	Both
Unknown		pos_129.0425_2.4578885	Positive	130.05	2.45789	0.032 (0.018 - 0.043)	0.00604631	5.23841	2.35841e-07	5.88815e-05	0.374956	Both
Unknown		pos_600.258175_5.802814	Positive	601.266	5.80281	0.022 (0.01 - 0.036)	0.00633989	3.50341	0.000494061	0.0143709	0.380264	Both
Unknown		neg_378.052275_2.5014705	Negative	377.044	2.50147	0.035 (0.021 - 0.049)	0.00704722	5.00301	7.06972e-07	0.000124593	0.38565	Both
Unknown		neg_130.06365_1.47573725	Negative	129.056	1.47574	-0.007 (-0.01 - -0.004)	0.0016294	-4.35815	1.54313e-05	0.00184929	0.396096	Both
Unknown		neg_466.2572_8.76074225	Negative	465.249	8.76074	-0.024 (-0.038 - -0.011)	0.00639461	-3.7878	0.00018776	0.00803613	0.401283	Both
Unknown		neg_284.089975_2.60329475	Negative	283.082	2.60329	0.028 (0.013 - 0.043)	0.00726916	3.82178	0.000143635	0.00728796	0.413742	Both
Unknown		pos_619.239975_10.934865	Positive	620.248	10.9349	0.009 (0.003 - 0.015)	0.00303462	2.98441	0.00307748	0.0449762	0.442857	Both
Unknown		neg_102.067425_1.62079775	Negative	101.06	1.6208	-0.01 (-0.014 - -0.005)	0.00257213	-3.69502	0.000196081	0.00804737	0.46532	Both
Unknown		neg_282.1083_1.483041	Negative	281.1	1.48304	-0.03 (-0.043 - -0.017)	0.00567379	-5.2157	3.40907e-07	7.8566e-05	0.469848	Both
Unknown		pos_248.148825_0.4825719	Positive	249.157	0.482572	-0.017 (-0.034 - -0.002)	0.00570033	-3.06869	0.00258603	0.0412114	0.470788	Both
Unknown		neg_506.102175_0.5252533	Negative	505.094	0.525253	0.018 (0.007 - 0.028)	0.00497591	3.60656	0.000357216	0.0118913	0.487064	Both
Unknown		neg_981.589875_13.3626375	Negative	980.582	13.3626	-0.007 (-0.012 - -0.002)	0.00211465	-3.27485	0.00121916	0.0251903	0.511269	Both
Unknown		neg_116.0477_0.852856575	Negative	115.04	0.852857	-0.013 (-0.021 - -0.006)	0.00386349	-3.37322	0.000738517	0.0182859	0.523987	Both
Unknown		neg_160.109975_5.2032045	Negative	159.102	5.2032	0.02 (0.009 - 0.033)	0.00676178	2.96119	0.00289165	0.0435347	0.551626	Both
Unknown		pos_360.26685_10.4295575	Positive	361.275	10.4296	0.017 (0.007 - 0.027)	0.00530715	3.17804	0.00121433	0.0251903	0.586121	Both
Unknown		neg_606.2462_7.69699575	Negative	605.238	7.697	0.028 (0.014 - 0.044)	0.00747065	3.76381	0.000178378	0.00774523	0.628825	Both
Unknown		neg_888.56695_8.6539075	Negative	887.559	8.65391	-0.021 (-0.035 - -0.007)	0.00692275	-3.01913	0.00255152	0.0408789	0.639477	Both
Unknown		pos_306.16095_2.47901575	Positive	307.169	2.47902	0.02 (0.008 - 0.034)	0.00656081	3.06372	0.00219263	0.0374311	0.719527	Both
Unknown		pos_348.0902_2.4580135	Positive	349.098	2.45801	0.026 (0.009 - 0.043)	0.00752359	3.44666	0.000653227	0.0173192	0.783087	Both
Unknown		neg_558.4655_12.9404575	Negative	557.458	12.9405	-0.017 (-0.032 - -0.005)	0.00508431	-3.25407	0.00160249	0.0294544	0.823447	Both
Unknown		neg_288.0521_1.61594075	Negative	287.044	1.61594	-0.014 (-0.021 - -0.006)	0.00360711	-3.79726	0.000210211	0.00836063	0.82458	Both
Unknown		neg_528.221725_7.11076225	Negative	527.214	7.11076	0.016 (0.006 - 0.026)	0.0050134	3.18037	0.00151092	0.0288729	0.850603	Both
Unknown		neg_614.3673_9.47897725	Negative	613.359	9.47898	0.018 (0.007 - 0.031)	0.00530503	3.45978	0.000626361	0.0169061	0.953569	Both
Unknown		neg_282.10845_1.61414925	Negative	281.101	1.61415	-0.018 (-0.027 - -0.011)	0.00381578	-4.82106	1.92603e-06	0.000303704	0.965211	Both
Unknown		pos_332.023675_2.483433	Positive	333.032	2.48343	0.012 (0.005 - 0.019)	0.00422103	2.90204	0.00323987	0.0462222	0.996633	Both

## Sheet: PC contributions
Feature	Associated with age	Dim.1	Dim.2	Dim.3	Dim.4	Dim.5
neg_646.50285_11.76578	Yes	0.572815	9.01e-07	0.0176825	0.00674254	0.0607044
neg_662.48005_11.766335	Yes	0.557113	0.00122131	0.022251	0.00801229	0.0558881
neg_364.260125_11.7684925	Yes	0.540607	0.00233366	0.0200243	0.0146488	0.0804329
neg_256.2416_11.6394075	No	0.539346	0.00225492	0.00745227	0.0080403	0.0115881
neg_310.287675_12.2080625	Yes	0.518189	7.18e-05	0.0206651	0.011669	0.0364015
neg_950.740225_11.766355	Yes	0.510746	2.36e-05	0.00809061	0.00491482	0.0403072
neg_534.463425_11.63955	No	0.510181	0.000865063	0.00282037	0.00311392	0.00229333
neg_647.435575_11.76404	Yes	0.505465	6.65e-05	0.00766079	0.00293353	0.0947439
neg_872.69325_11.6399925	No	0.497834	0.00209449	0.00301494	0.000976209	0.000957607
neg_424.2682_11.77105	Yes	0.488571	8.9e-05	0.0158485	0.0156588	0.0786818
neg_336.228225_11.21352	No	0.484741	2.43e-05	0.0121253	0.00629936	0.0858336
neg_254.2254_11.2123675	No	0.481692	1.24e-05	0.0122537	0.00722579	0.0894544
neg_709.4709_11.766965	Yes	0.479448	0.000117219	0.00565381	0.000474227	0.0798018
neg_582.463175_11.437615	No	0.474225	0.0225968	0.0255606	0.0100242	0.0020819
neg_412.214225_11.213395	No	0.469967	0.000209865	0.0175987	0.00376968	0.0724102
neg_606.46275_11.424445	No	0.468491	0.0102103	0.00813476	0.000617876	0.0101963
neg_678.453025_11.7662125	Yes	0.464552	0.000481527	0.0177799	0.0153661	0.0729776
pos_282.2562_11.715405	Yes	0.456731	0.0031076	0.0253045	0.00384803	0.0327683
neg_390.1074_11.6412975	No	0.452807	0.000409939	0.021724	0.000202726	0.00369736
neg_1286.926_11.7659625	No	0.451708	1.77e-05	0.0177839	0.00443524	0.0523557
neg_610.37145_11.6386825	No	0.449438	0.00207263	0.00152294	0.000259938	0.00325333
neg_972.734725_11.7679925	Yes	0.448732	1.89e-05	0.0143687	0.00155937	0.0458375
neg_392.290775_12.2089825	Yes	0.446447	0.00463377	0.0116641	0.00469368	0.0188767
neg_412.136725_11.21458	No	0.444878	3.9e-06	0.0163797	0.00537688	0.0752283
neg_428.186925_11.2131825	No	0.435777	0.00163054	0.00771039	0.00278299	0.0845899
neg_440.167925_11.771245	Yes	0.435749	0.000269193	0.0170802	0.00509248	0.0462767
neg_954.695775_11.641235	No	0.432264	0.000176605	5.91e-05	3.55e-05	0.000499803
neg_630.4629_11.4246875	No	0.432229	0.0147576	0.000319236	2.06e-05	0.00142246
neg_390.27515_11.9412875	No	0.425944	0.00566048	0.0268719	0.00103963	0.00277385
neg_908.681425_11.764985	No	0.42308	0.000490035	0.0123274	0.00424032	0.0458567
neg_658.371275_11.437175	No	0.421924	0.00746424	0.0149505	0.00752703	0.000124564
neg_332.272025_11.8494625	No	0.415813	0.000425746	0.030393	0.000363421	0.00116335
neg_944.6926_11.437805	No	0.411184	0.019695	0.015237	0.0188269	0.002371
neg_586.4953_11.7656725	Yes	0.410588	1.4e-05	0.00896944	0.00291873	0.0418305
neg_1172.974_11.76571	Yes	0.407681	0.00243783	0.00265814	0.0164968	0.0344492
neg_746.469025_11.4378225	No	0.40202	0.0120035	0.0258947	0.00760237	2.93e-05
neg_1026.6945_11.43827	No	0.401136	0.00849742	0.01514	0.00401499	1.22e-05
neg_668.4983_11.7671925	Yes	0.401083	0.00251998	0.0116283	0.0151429	0.0339821
neg_724.4742_11.4401	No	0.398019	0.0380777	0.00406301	0.0172586	0.0302862
neg_360.2281_11.1386825	No	0.394722	0.000194026	0.00368491	0.010772	0.0469474
pos_336.17575_11.7160775	Yes	0.39315	0.000214609	0.0485903	0.0191665	0.060333
neg_1032.74275_11.76763	Yes	0.392451	3.41e-06	0.00538036	0.00157457	0.0510227
neg_474.29395_12.20977	No	0.391166	0.00151645	0.0161917	0.00851267	0.0062378
neg_556.2973_12.2109	No	0.390374	0.00744839	0.0172089	0.000351582	0.00075822
neg_472.278175_11.9418275	No	0.387659	0.00691253	0.0346577	1.48e-05	0.0125437
neg_1376.923_11.7664875	No	0.382561	0.00231464	0.0410335	0.000809097	0.0132803
neg_931.7059_11.7643875	Yes	0.380775	0.000812651	0.010163	0.00304633	0.0429914
neg_478.239775_11.214315	No	0.379426	0.000670436	0.00265623	0.00518657	0.0676088
neg_416.123275_11.768765	Yes	0.379003	7.92e-06	0.037975	0.00896341	0.026957
neg_500.2347_11.21411	No	0.374671	6.73e-05	0.0101801	0.000511022	0.0493542
neg_694.43775_11.20932	No	0.372912	0.00146318	0.0242187	0.00564758	0.0292139
neg_728.506025_11.76797	Yes	0.372709	0.000349421	0.00347093	0.00143055	0.0276472
neg_304.24125_11.414535	No	0.372589	0.000403299	0.000657183	0.00316897	0.00912391
neg_282.257425_11.7652475	Yes	0.372225	0.00712419	0.00898377	0.00113862	0.0382882
neg_498.127175_11.76533	No	0.371614	0.00275606	0.000980665	0.000753624	0.0641053
neg_902.635925_11.4380475	No	0.361902	0.00480928	0.00500004	0.00548948	0.0219118
neg_1136.73875_11.768655	Yes	0.359704	8.53e-05	0.0154167	0.000136217	0.0403813
neg_278.2249_11.1384275	No	0.359629	0.000475528	0.00480258	0.00644454	0.0333021
neg_790.69045_11.638725	No	0.358712	0.00119324	0.00124765	0.00634759	0.0113229
neg_884.7144_11.7660725	No	0.355132	0.00426337	0.0132922	0.000519213	0.0289751
neg_1068.91175_11.63922	No	0.353699	0.0112152	0.000170603	0.0165751	0.000165012
neg_582.2374_11.21405	No	0.353614	0.0196772	0.017061	0.000812096	0.00945858
neg_862.6896_11.440735	No	0.350141	0.00123595	0.0110908	0.00154169	0.00433025
neg_966.687325_11.4371475	No	0.34899	0.0167325	0.0380104	0.00213532	0.00120791
neg_868.73695_11.765535	Yes	0.348213	0.00409092	0.00524594	0.00561428	0.0489945
neg_750.500825_11.76962	Yes	0.347381	0.00456562	0.00724894	0.0134795	0.101074
neg_688.46495_11.4246625	No	0.346287	0.00583462	0.00852515	7.26e-10	0.00194761
neg_672.44165_11.21476	No	0.33973	8.47e-08	0.00770377	0.0122402	0.073535
neg_560.242975_11.2139625	No	0.339265	0.00444742	0.00827515	2.13e-06	0.0253219
neg_314.1993_11.6428775	No	0.339	0.00224193	0.00141082	0.00114186	8.29e-06
neg_418.231375_11.2140825	No	0.338049	0.00113411	0.0190243	0.000252681	0.0305792
neg_720.3661_11.7645975	Yes	0.335582	0.000693096	0.0170353	0.00167824	0.0143114
neg_888.592925_11.6404475	No	0.334931	0.00656378	0.00562692	4.63e-06	0.00696779
neg_966.640775_11.76408	Yes	0.332239	4.42e-05	0.0129565	0.000355135	0.0223345
neg_698.54375_12.196505	No	0.325443	0.00202588	0.00940818	0.00433099	0.0180909
neg_692.37505_11.6400025	No	0.323893	0.00617391	0.000672733	3.31e-05	0.00488502
neg_744.483225_11.767635	Yes	0.321656	0.00174632	0.0101052	0.000226792	0.0427502
neg_642.2462_11.214515	No	0.320636	0.0174438	0.00575515	0.00307684	0.000314307
neg_388.09175_11.2147575	No	0.319248	0.0158709	4.33e-05	0.0107637	0.079958
neg_530.431725_11.2126975	No	0.318062	0.000701584	0.00411519	0.00720474	0.0950859
neg_828.471425_11.43857	No	0.317797	0.0260171	0.0241462	0.0131624	0.00393527
neg_1054.7345_11.7685575	Yes	0.316803	0.000296774	0.0155844	0.00185897	0.0190994
neg_674.196025_11.2140975	No	0.316063	0.0169692	0.0164921	2.13e-05	0.0115968
neg_590.4402_11.2103325	No	0.315808	3.07e-06	0.00214663	0.0122215	0.0979837
neg_932.68395_11.43266	No	0.314097	0.0002418	0.0139452	0.0206398	0.000656562
neg_754.445625_11.2296375	No	0.313969	0.000406094	0.00289784	0.00337356	0.0390636
neg_534.30335_12.2114125	No	0.313581	0.0131214	0.0281132	0.00105418	8.75e-06
neg_494.13965_11.2138	No	0.312783	0.000386808	0.0167665	0.0152054	0.0295861
neg_662.4028_11.765395	Yes	0.311164	0.00141543	0.00945461	0.0100557	0.0692678
neg_284.2731_12.12992	No	0.310677	0.0117913	8.33e-05	0.0220097	0.0477748
neg_894.6877_11.6414025	No	0.310526	0.00675473	0.00111223	0.00654511	0.0178182
neg_612.434825_11.2105475	No	0.310089	0.00267846	0.0153148	0.00432137	0.0279315
pos_320.203625_11.715695	Yes	0.309186	0.000138515	0.0178638	0.00552864	0.104299
pos_318.1877_11.3899175	No	0.308352	0.000711527	0.0411763	0.0119306	0.032428
neg_436.18125_11.214445	No	0.307767	2.66e-05	0.00122687	0.000486811	0.0414727
neg_338.24445_11.6426025	No	0.307253	0.00100475	0.00203748	0.000436231	0.000656132
neg_592.19275_11.211975	No	0.30684	0.002606	0.0151034	0.000714868	0.0216788
neg_1264.868_11.64098	No	0.304663	6.09e-05	0.00160928	0.000912941	0.000640684
pos_344.170125_11.71634	Yes	0.29971	2.25e-05	0.00501131	0.000732653	0.0513652
neg_650.53375_12.1288775	No	0.299257	0.00903597	4.72e-05	0.0116881	0.0271465
neg_334.2874_12.1	No	0.297951	0.00525634	0.0107135	0.00255501	0.0253116
neg_440.245575_11.7706675	No	0.293909	8.45e-05	0.00817044	0.00375743	0.0279535
neg_884.68475_11.4371175	No	0.293691	0.000880216	0.0402742	0.00134552	0.00734186
pos_602.4585_11.7152725	No	0.29307	0.000696041	0.0528722	0.0178501	0.00647948
neg_414.107075_11.4394675	No	0.292336	0.0443299	0.0121104	0.0288425	0.0171818
neg_350.24305_11.5064375	No	0.290887	0.0388029	0.00252966	0.0284625	0.0306585
neg_590.52595_12.1286175	No	0.289926	0.000480827	0.000797906	0.0003407	4e-05
neg_806.477_11.441095	No	0.286493	0.0209513	0.00852618	0.012982	0.00366162
neg_404.142175_11.215555	No	0.285311	1.71e-05	0.00332012	0.00154481	0.126631
neg_494.217475_11.213625	No	0.284636	0.00715218	0.0190553	0.00886215	0.039817
neg_352.25925_11.889505	No	0.283554	0.000201816	0.00437783	0.0141118	0.0159851
neg_365.21775_11.44155	No	0.282811	0.0312954	0.00207394	0.00742722	0.0162711
neg_306.25605_11.6644275	No	0.281484	0.0035334	0.00858199	0.0057057	0.0165211
neg_576.2206_11.21441	No	0.281284	0.0015823	0.0197955	0.000184288	0.034708
pos_342.15475_11.3902825	No	0.281219	0.00262846	0.0776206	0.0110123	0.017007
neg_367.234075_11.7668075	No	0.277976	7.99e-06	0.00270058	0.00252639	0.0311145
neg_626.421875_11.637625	No	0.277914	0.0209198	0.000487925	0.00841303	0.00119623
neg_810.5087_11.7707175	Yes	0.276441	6.18e-05	0.00599654	0.00592866	0.0409822
neg_985.6914_11.76596	No	0.274926	0.00686965	0.00593871	0.000544323	0.0276931
neg_510.1886_11.21364	No	0.274614	0.000106051	0.00264407	0.00323796	0.0850525
neg_418.139_12.12921	No	0.274488	0.00447926	0.00226776	0.00127752	0.0390403
neg_457.225875_11.638125	No	0.272797	0.0262881	0.0024562	0.00295421	0.0207786
neg_894.640375_11.4371575	No	0.271711	0.00136089	0.00464481	0.0010298	0.00441535
neg_643.4047_11.4143975	No	0.269828	0.00200371	0.000998151	0.00024909	0.00115915
neg_970.59635_11.640995	No	0.268447	0.000644297	0.0062882	3.19e-06	0.000163328
neg_420.20185_11.438075	No	0.267434	0.0337644	0.0360699	0.0449843	0.00333517
neg_446.26335_11.77231	Yes	0.265225	2.6e-05	0.00633194	1.63e-07	0.0225672
neg_270.256175_11.8885975	No	0.265046	0.00645981	0.0017847	0.0111628	0.0356361
neg_722.422275_11.4287025	No	0.264806	0.00887136	0.0014039	1.74e-05	0.0039818
pos_398.2345_11.15678	No	0.264619	0.00434652	4.72e-06	0.0298299	0.0474531
neg_744.4061_11.7646225	Yes	0.264332	0.00419978	0.0347494	0.00704486	0.00607412
pos_380.22455_11.7172075	Yes	0.263514	0.0151853	0.0336614	0.004067	0.000668261
neg_692.452_11.64136	No	0.262373	0.00130413	0.00378681	0.00512711	0.00450105
neg_960.6697_11.4372725	No	0.259845	0.000437343	0.00991321	0.000813692	3.75e-07
pos_316.13885_11.15636	No	0.257137	0.00690991	0.0162394	0.00350673	0.047537
pos_308.14465_11.15599	No	0.256952	3.84e-05	0.018661	0.0186331	0.101697
neg_496.1553_11.6418175	No	0.25643	0.0208371	0.00441381	0.0142313	0.015633
neg_736.412775_11.76676	Yes	0.25564	0.00152	0.00763635	0.00277367	0.06415
neg_308.271675_11.94034	No	0.255269	0.0177833	0.014278	0.00436191	0.0182865
neg_526.251225_11.4412675	No	0.254107	0.0539566	0.00696101	0.0398203	0.0365186
neg_608.47765_11.6356825	No	0.252171	0.000343506	0.00370194	0.000251449	0.000211221
pos_294.1875_11.5827675	No	0.251661	0.0215598	0.0167313	0.0179215	0.000420827
neg_866.645875_7.48582625	No	0.250135	2.2e-05	0.000597181	0.0181367	0.0719717
neg_386.24365_11.4118325	No	0.247422	0.00778299	0.00568799	1.34e-06	0.0227318
neg_524.2343_11.1408225	No	0.247085	0.0305587	0.0064919	0.00289749	0.00178399
neg_877.659425_11.63917	No	0.245922	0.00320761	0.0033316	0.000148475	0.0669931
neg_681.440575_11.6384175	No	0.243169	0.0088613	0.00241558	0.00207717	0.0623099
neg_414.27415_11.8518575	No	0.240261	1.59e-05	0.00942612	0.00181001	0.000442723
neg_1013.70675_11.7636975	No	0.240024	0.0149041	6.38e-05	0.00644927	0.0512415
neg_520.155_11.4417875	No	0.238791	0.0367276	0.0129639	0.0345163	0.01513
neg_216.17265_8.94952825	No	0.237943	1.47e-05	0.00101381	0.0126665	0.0600874
neg_376.228_11.43954	No	0.237345	0.000873467	0.00389092	0.0207546	0.00181878
neg_468.246325_11.410005	No	0.236841	0.00650251	0.000435414	7.43e-05	0.00624258
neg_900.68765_11.7647975	Yes	0.235144	0.0138042	0.0182835	0.0233192	0.00320318
neg_1036.6445_11.4375125	No	0.231664	0.00385277	0.00172619	0.035565	0.000572626
neg_760.4563_11.76731	No	0.231651	0.00206279	0.0136656	0.000257809	0.0200239
neg_330.257025_11.62302	Yes	0.230475	0.00337728	1.73e-07	0.000163365	0.00070854
pos_586.4809_11.7150675	No	0.230162	8.74e-06	0.0193017	0.00956841	0.0291029
neg_595.403825_11.63751	No	0.228732	0.0150576	3.94e-06	1.59e-06	0.00352008
neg_775.5731_11.209485	No	0.228408	0.00043305	0.000436007	0.0713304	0.00853801
neg_336.303_12.34562	No	0.227792	0.00323188	0.00728875	0.0355954	0.0145421
neg_740.4515_11.43863	No	0.226699	0.0154171	0.0388779	0.00339724	0.0189323
neg_853.65795_11.63645	No	0.226667	6.72e-05	0.000309169	0.015228	0.0109281
pos_378.2088_11.3914225	No	0.226508	0.00238743	0.0648155	0.00651525	3.58e-06
neg_794.469_11.424195	No	0.226382	0.0126755	0.000174888	2.2e-05	0.00604786
neg_790.42795_11.641795	No	0.223104	0.000207028	0.000539699	0.00878593	0.0257051
neg_918.553875_11.7483925	No	0.221887	0.0406551	0.0159934	0.00279808	0.128416
neg_842.45935_11.7699925	Yes	0.219741	0.000135713	0.0156972	0.000593686	0.00899936
neg_654.409725_11.7655625	No	0.219671	0.000829056	0.00594332	0.00370674	0.0231278
neg_955.70725_11.763715	No	0.216789	0.00221199	0.0049824	0.00459335	0.00528455
neg_272.23605_11.018165	No	0.216069	9.98e-05	0.102809	0.0215127	0.00199591
neg_780.471925_11.64434	No	0.215121	8.05e-07	0.00264536	0.0081898	0.00795402
neg_956.786525_12.12754	No	0.214425	5.71e-09	0.00225922	0.0111252	7.83e-05
neg_224.177625_10.11157	No	0.213366	0.000890875	3.57e-06	0.000419449	0.037903
neg_504.415925_11.2024775	No	0.211817	0.00103399	0.00121958	0.000240237	0.110238
neg_472.11135_11.640345	No	0.211145	0.00144782	0.00724535	0.00308867	0.0517493
neg_296.2713_12.001955	No	0.210176	0.0363026	0.000372186	0.0237338	0.0258344
neg_610.448825_11.640095	No	0.209621	6.98e-05	0.00110352	8.61e-05	0.00446256
pos_298.1891_11.159775	No	0.209087	0.0169334	0.0569017	0.192617	0.00834365
neg_705.475825_11.7673025	Yes	0.208161	0.000598088	0.010301	0.0102527	0.0502242
neg_438.1518_11.4429025	No	0.208127	0.0455728	0.00422818	0.0332842	0.0195302
neg_496.11065_11.4389175	No	0.208054	0.0335533	0.00138575	0.0229444	0.0627253
neg_682.41535_11.43884	No	0.207615	0.0159828	0.00231231	0.0118708	6e-06
neg_676.47465_11.64115	No	0.207506	0.00770395	0.00151406	0.0107149	0.0352529
neg_406.157775_11.6410575	No	0.206992	0.0259567	0.00578182	0.00021305	0.000291065
neg_822.640675_11.63682	No	0.206405	1.06e-05	0.0069627	0.0216737	0.0201628
neg_280.2403_11.4391075	No	0.20484	0.0629473	0.00286612	0.0249634	0.0463593
neg_378.24415_11.768605	No	0.204282	0.00437389	0.0225107	0.000318674	0.0164327
neg_366.276025_12.1312275	No	0.201406	0.000558708	0.000320413	0.00146171	0.00409481
neg_438.229775_11.440575	No	0.200621	0.0523037	0.00455834	0.0482905	0.0394252
neg_594.47145_11.639085	No	0.199966	0.00992982	0.00742972	0.00252978	0.00136972
neg_414.229975_11.6431425	No	0.199738	0.0150926	0.000322692	0.0111675	0.0260248
neg_832.50335_11.7718975	Yes	0.199704	0.000304802	0.00426537	0.000324846	0.0546594
neg_522.17105_11.77	Yes	0.1993	0.0109546	0.0118264	0.00110041	0.000278085
neg_1038.78875_12.1281925	No	0.197903	0.000403431	1.41e-05	0.00680077	0.00049442
neg_536.2066_11.442795	No	0.195578	0.0286632	0.00436434	0.0300965	0.00288572
neg_982.690425_11.76547	No	0.195544	0.00909141	0.0182678	0.0205938	0.032535
neg_362.2441_11.4418025	No	0.194847	0.0449956	0.00288594	0.0238134	0.0405898
neg_398.2509_11.6405225	No	0.194477	0.0229889	0.00585331	0.00269185	0.00119619
neg_422.252075_11.4426875	No	0.193989	0.0497157	0.0020482	0.0241369	0.0272449
neg_890.73225_11.7661125	No	0.192654	0.0337196	0.0581169	0.0852241	0.00401035
neg_448.27875_12.13147	No	0.192185	0.00157084	5.24e-07	0.000267571	0.000567445
neg_881.65055_11.6391525	No	0.191979	0.0167062	0.00728517	0.00173356	0.0140144
neg_836.534575_12.13006	No	0.191967	6.19e-08	0.000103909	0.00228745	0.00238076
neg_671.479025_11.767385	No	0.191933	0.0124228	8.16e-05	0.0307882	0.0301838
neg_430.15785_11.44368	No	0.189841	0.0334296	0.0127837	0.0102221	0.0103125
neg_528.415325_11.1312875	No	0.189225	0.00351403	0.00156156	7.76e-05	0.00343916
neg_712.4656_11.42444	No	0.188742	0.000324895	0.0037131	0.0150251	0.00209461
neg_341.2187_11.64185	No	0.1885	0.00228382	0.0113922	0.00247107	0.00121961
neg_481.22585_11.440605	No	0.187588	0.0511891	0.000904673	0.0262053	0.0676885
neg_888.479725_11.444085	No	0.187528	0.010201	0.0225304	0.0107489	0.00269568
neg_442.231225_11.1404925	No	0.187238	0.00109881	0.0103474	0.00826723	0.00423457
neg_328.240675_11.4183425	No	0.185024	0.0140808	0.00218193	0.00017844	0.00110192
neg_382.1814_11.7695725	No	0.184328	0.0100819	0.0100392	0.0129914	0.00589373
neg_444.246875_11.4407325	No	0.184183	0.0593656	0.00630048	0.038417	0.0657306
neg_308.19755_10.7554925	Yes	0.181798	9.73e-05	0.00722625	0.00483993	0.0228169
pos_254.224625_11.15435	Yes	0.181048	1.26e-05	0.0245174	0.00862404	0.0419279
pos_371.303575_9.130352	No	0.18015	0.00247735	0.0302119	0.0331322	0.0349217
neg_657.439725_11.63754	No	0.177858	0.0783729	3.64e-05	0.000845365	0.037673
neg_698.469375_11.6429025	No	0.17618	0.00644451	0.00170759	0.00916485	0.00422366
neg_666.511475_12.12896	No	0.175789	0.00234643	0.00345211	0.000349071	0.00446953
neg_734.205_11.218165	No	0.175189	0.000888441	0.0079046	0.000434672	0.0495429
neg_732.5372_12.1290575	No	0.174797	3.75e-05	0.00047278	3.25e-05	0.00129923
neg_986.646475_11.639525	No	0.174149	0.00719622	0.00274589	0.00245695	0.00608796
neg_1042.6905_11.767135	No	0.173734	0.00318898	0.0190248	0.0109587	3.56e-05
pos_362.23175_11.3914375	No	0.172174	0.000265934	0.0785234	0.00970376	0.022323
neg_268.241025_11.506245	No	0.171329	0.0522328	0.000182893	0.0203973	0.106771
neg_1064.69325_11.7665125	Yes	0.17085	0.00901463	0.0209754	0.00163228	0.00875786
pos_280.240775_11.3906	No	0.170414	0.00114364	0.0203846	0.00322003	0.0247522
neg_250.193325_10.5705075	No	0.170369	0.00164481	0.000373605	0.000702216	0.000234194
neg_226.192325_10.76968	Yes	0.169381	0.0022379	0.00375749	0.00080484	0.0243355
neg_651.466525_12.12716	No	0.166876	0.00399159	0.00300541	0.0128854	0.0212833
pos_326.22085_11.720175	No	0.166571	0.00423832	0.0085309	0.00542632	0.0152577
neg_1048.6435_11.765335	Yes	0.166326	0.000436699	0.00365398	0.00160816	0.0363352
neg_410.243825_11.4151775	No	0.166323	0.00936982	0.002975	7.76e-08	0.00222833
neg_454.202175_11.4442875	No	0.165655	0.0222151	0.00432533	0.0117247	0.019147
neg_252.209225_10.8355725	No	0.165163	0.00076758	0.00603433	5.16e-05	0.000498884
pos_397.3193_9.431779	Yes	0.164739	0.00011485	0.0181768	0.00998095	0.169936
neg_800.3824_11.4417225	No	0.164258	0.0246803	0.0156474	6.09e-11	0.0338523
neg_602.439825_11.4389425	No	0.163306	0.00120874	0.0134997	0.00404812	0.0388
neg_104.04825_0.760104775	Yes	0.161789	0.00333609	0.0185601	9.82e-05	0.0268937
neg_198.1626_9.66219075	No	0.160353	0.000843918	0.00264378	0.0139151	0.150918
neg_775.572475_11.4361475	No	0.160099	0.000577934	0.0774518	0.00703901	0.00223505
neg_436.136075_11.1349275	No	0.159651	0.00203606	0.0106332	0.0146806	0.0080162
neg_1032.68975_12.1272425	No	0.158341	0.00520515	0.000101418	0.0486443	0.000419425
neg_1058.6925_11.6434825	No	0.155698	0.0112303	0.00689241	0.0119539	0.0284393
neg_584.477775_11.65853	No	0.15568	0.0355447	0.0128512	5.22e-06	0.0209414
neg_342.230225_12.1306875	No	0.15411	0.00120194	0.00467882	0.0172326	0.0130158
neg_799.572825_11.1302875	No	0.152403	0.000369193	0.0142931	0.0644309	0.00927732
neg_276.208725_10.81101	No	0.152379	5.72e-05	6.31e-05	0.0266215	0.00834203
neg_805.619975_11.755265	Yes	0.149973	0.00314827	0.202903	0.115944	0.00683469
neg_452.187075_11.139295	Yes	0.148877	0.000340442	0.00022423	0.0115134	0.0727436
neg_434.189375_12.1298175	No	0.148	6.06e-06	0.00266184	0.000304011	0.00190425
neg_492.2469_11.4136825	No	0.147927	0.00160103	0.000521287	0.00458948	0.00166476
neg_658.2235_11.2149525	No	0.14741	0.00557874	0.0208039	6.42e-05	0.00162169
neg_682.483925_12.12826	No	0.147059	0.000164675	0.000761096	0.00307744	1.45e-06
neg_1060.78125_12.128515	No	0.146405	0.000471761	0.000970428	0.00914236	0.0138419
pos_343.2727_8.130955	No	0.146093	0.0070586	0.0454975	0.0137186	0.100138
pos_334.16075_11.38682	No	0.145415	0.00242093	0.000548607	0.0296068	0.0597416
neg_684.3811_11.6398525	No	0.142674	0.00854989	0.00284846	5.73e-05	0.00246645
neg_162.0068_0.757224125	No	0.142505	0.0531331	0.00247093	0.00633407	0.000931467
neg_306.181175_10.109245	No	0.142242	0.00058375	1.32e-05	0.00171927	0.061459
neg_504.255275_11.4467625	No	0.142079	0.0248386	0.000315519	0.0105292	0.00910111
neg_230.078825_0.76350635	No	0.141224	0.00575943	0.0608865	0.024569	1.92e-05
neg_927.7104_11.76538	No	0.14105	0.040619	0.0159641	0.0533174	0.0214596
neg_434.26195_11.8894375	No	0.140459	0.000391569	7.83e-06	0.0137561	0.0531954
pos_259.178125_2.909075	No	0.137986	0.0106364	0.00116148	0.00135396	0.0446908
neg_502.204125_11.426255	No	0.137497	0.0150012	0.000418332	0.00510535	0.00072873
neg_1054.68875_12.1278875	No	0.137369	0.0124102	0.00374405	0.015921	0.00842357
pos_354.20885_11.58238	No	0.136778	5.39e-05	0.0403494	0.000631984	0.00706829
neg_160.109975_5.2032045	Yes	0.134874	0.00407465	5.14e-06	0.000603526	0.00488113
neg_1068.64975_11.6418975	No	0.134762	0.00283325	0.000675638	0.01396	0.0636911
neg_990.6837_11.7651675	No	0.134006	2.38e-05	9.09e-05	0.0029625	0.0435268
neg_988.737175_12.1280825	No	0.133625	0.0163734	0.000109373	0.0731231	0.0522136
neg_242.188175_9.60378075	No	0.131371	1.12e-05	0.00604782	0.0308417	0.0750376
neg_280.1659_9.85446275	No	0.131311	0.018391	0.00157516	0.000241029	0.0588032
neg_356.165525_11.639775	No	0.130594	0.0132237	0.00401896	0.0139622	0.00544074
neg_896.542425_12.130635	No	0.129231	0.00254519	0.000196649	0.00170884	0.000387978
pos_396.19695_11.716695	No	0.128745	8.17e-06	0.0267076	0.00652447	0.00602249
pos_203.1164_0.494207425	No	0.127738	0.0016064	0.00943155	0.0112537	0.0818036
neg_1058.60025_11.7668525	No	0.124275	0.0062607	0.0209089	0.00192911	0.0171472
neg_294.058175_0.729785125	No	0.12248	0.00169737	0.00807301	0.00128702	0.0236748
neg_458.2337_12.1317425	No	0.121601	0.00838077	0.00303617	0.0109641	0.0423499
neg_302.224825_11.140405	No	0.120829	0.0226866	0.00994062	0.0308262	0.0388094
pos_332.1447_11.091975	No	0.120163	0.00303229	0.000314026	0.000365718	0.100873
neg_846.49035_12.1302225	No	0.119958	0.00668534	0.00033837	0.00161697	0.0045519
neg_442.18335_12.13037	No	0.119738	0.00312189	1.31e-05	0.00537734	0.0101586
neg_298.2508_11.0109975	No	0.118577	0.00256574	0.0317731	0.00230802	1.07e-05
neg_508.28695_12.1348175	No	0.118449	2.27e-06	0.000331487	0.00485823	0.00401167
pos_506.2534_11.3916925	No	0.117413	0.00588328	0.0486531	0.0189409	0.00388585
neg_488.162375_11.6402775	No	0.117381	0.00269687	0.000230631	0.0156749	0.00458772
neg_244.203875_10.00377375	No	0.116538	0.0226297	0.0597584	0.00405511	0.139957
neg_885.607375_11.4823025	No	0.115472	0.0180911	0.08473	0.0214761	0.0225827
neg_644.45295_11.76662	Yes	0.114436	0.0524257	0.020301	0.0239061	0.0143428
pos_424.157675_11.3940375	No	0.114128	0.00633453	0.019737	0.114517	0.00142869
pos_303.204775_3.28947275	No	0.113383	0.00763731	0.0145447	0.0226759	0.0455523
neg_816.42635_11.4457675	No	0.113034	0.00322304	0.00780542	0.000350606	0.000533836
neg_758.47735_11.643435	No	0.112095	0.00240636	0.00308233	0.0127952	0.014438
neg_739.443925_11.6398625	No	0.112083	0.0010852	0.00030706	0.00828844	0.0200978
neg_616.4665_11.6320675	No	0.109107	0.0236656	0.0424624	0.0213844	0.0774012
neg_602.15825_11.442965	No	0.108599	0.0201189	0.00626043	0.0107758	0.0648476
neg_814.540075_12.1299775	No	0.10827	0.000892118	0.000721763	0.000399993	5.27e-05
neg_384.197925_12.129815	No	0.107695	0.0104521	0.00336155	0.000131126	0.056408
neg_948.600875_11.641165	No	0.107099	0.00859618	0.000123223	0.000461314	0.054418
pos_367.272775_8.08170025	No	0.105873	0.00179207	0.0135993	0.00134229	0.0891814
neg_414.152075_11.64049	No	0.105819	0.046453	0.000693888	0.00650807	0.0263947
neg_396.237175_11.2102925	No	0.105641	0.0114745	0.021001	0.0147086	0.0534396
neg_170.130725_8.51221925	No	0.105506	0.00265166	5.34e-05	0.00102198	0.0282769
neg_442.26145_12.1306975	No	0.104676	0.0158136	0.000308537	0.0230721	0.0243167
neg_369.2498_12.12995	No	0.104608	0.0152619	0.00431343	0.0153723	0.00382435
neg_420.247425_11.6445125	No	0.10438	0.000177261	0.00687453	0.00024111	3.01e-05
neg_643.42355_11.6385375	No	0.103593	0.027289	0.00052425	0.0150954	0.000646107
pos_743.258375_11.597265	No	0.102901	0.172233	0.0274175	0.0120781	0.000496168
neg_964.649275_11.64335	No	0.102046	0.000698259	0.0028505	0.0125845	7.93e-05
neg_591.22405_11.44064	No	0.102026	0.00715893	0.00829116	0.0116034	0.00872206
neg_618.20855_11.44373	No	0.100925	0.0235132	0.00496068	0.0322796	0.00315276
neg_512.20585_11.6430325	No	0.0999632	0.011686	0.00137961	0.0220978	0.0243005
neg_483.241825_11.763935	Yes	0.0990403	0.00781208	0.00351463	0.010277	0.0346014
neg_862.4748_11.6450825	No	0.0982382	0.00637664	0.00317449	0.0139479	0.01837
neg_520.232625_11.44237	No	0.0982176	0.0202901	0.0027917	0.020534	0.0633397
neg_240.17255_9.02657875	No	0.0971334	0.00127437	0.00290138	0.00877989	0.00727933
pos_304.2331_11.71552	Yes	0.0964651	0.000596409	0.0193033	0.0250025	0.000319549
neg_530.282075_12.132955	No	0.0964554	0.00378036	0.00389212	0.00591117	0.00536567
pos_256.240175_11.5828325	No	0.0956956	0.0625076	0.00596201	0.00245179	0.0985887
pos_582.247325_7.57434125	Yes	0.0956917	0.0507234	0.034598	0.0334782	0.000899474
neg_612.2848_12.1342775	No	0.0956495	0.00835253	0.000217716	0.00654656	0.0102567
neg_430.202575_11.64112	No	0.0941789	0.0635292	0.000898169	0.00418077	0.0406908
neg_494.270925_11.88896	No	0.0931159	0.00387373	0.00392637	0.0139747	0.000115458
neg_186.05175_0.764233825	No	0.0927704	0.0194861	0.0149589	0.00251108	0.0021476
neg_967.60945_11.4820625	No	0.0927046	0.014321	0.11778	0.0165914	0.00181123
neg_584.26435_7.696442	Yes	0.0921885	0.0167141	0.0280472	0.092341	0.00448662
pos_387.298775_8.3948305	No	0.091738	0.000989682	0.00963971	0.00731594	0.0255189
pos_424.251075_11.38987	No	0.0915912	0.00494729	0.00458626	0.0590675	0.0944315
neg_840.480425_11.64538	No	0.0904479	0.0107428	0.00734188	0.0357615	0.0645016
neg_462.196125_11.4437	No	0.0901256	0.0313162	8.75e-05	0.0327951	0.038382
pos_338.232575_11.5832225	No	0.0900222	0.0312763	0.00797713	0.0289077	0.0102309
neg_196.146975_9.28868925	No	0.0880218	0.0068733	0.0135799	1.32e-05	0.0269878
neg_471.032275_0.752835925	No	0.0879537	0.00202963	0.0338481	0.00283526	0.0450666
pos_399.335025_9.9209335	Yes	0.0876634	0.00587553	0.0450323	0.0875328	0.000384848
neg_578.43865_11.64201	No	0.0874757	0.000142512	0.00311591	0.00746488	0.00351168
neg_606.2462_7.69699575	Yes	0.087325	0.0164598	0.0216295	0.0443214	0.000176989
neg_602.376975_11.638805	No	0.085465	0.00482815	0.000331666	0.0195005	0.0011664
pos_425.35075_10.1148925	Yes	0.0838049	0.00546103	0.0185366	0.0747787	0.0120356
neg_364.334525_12.68848	No	0.0834831	0.00166081	0.00745346	0.00195093	0.00533241
neg_558.4624_11.626795	No	0.0828344	0.00858683	0.00552338	0.00359237	0.00159675
neg_298.28735_12.3294725	No	0.0827536	0.00549271	0.000449154	0.00310618	0.0130029
neg_590.290075_12.1343175	No	0.0826318	0.00701441	0.0021481	0.00330822	0.00391246
neg_408.12905_11.76962	No	0.082572	0.00202779	0.00320243	0.00304765	0.018833
neg_420.323075_12.574975	No	0.0819864	0.0236683	0.00241923	0.0238376	0.00620603
pos_287.2099_5.0560695	No	0.0815015	0.00614612	0.022268	0.00669144	0.09599
neg_200.178_10.218535	No	0.0803696	0.0219296	0.0390251	0.00107878	0.0702296
pos_369.28805_8.84560875	Yes	0.0799982	3.3e-06	0.0128735	0.000889943	0.0335575
neg_525.286325_10.5521475	Yes	0.0794932	0.000778438	0.297868	0.193807	0.0121542
neg_447.2216_11.44087	No	0.0792188	0.0263581	0.000738295	0.00780635	0.0377198
neg_914.50595_11.77458	Yes	0.0778666	6.63e-06	0.00127505	0.000308386	0.0134937
neg_534.385575_11.7714775	No	0.0775484	0.00279087	0.00777268	0.00431071	0.0166311
neg_338.3187_12.575045	No	0.075336	1.04e-06	0.000439338	0.00640879	0.000850959
neg_506.271325_11.7782525	No	0.0752064	0.00199108	0.00419532	0.00351145	0.00295496
neg_634.415425_11.6381425	No	0.0752013	0.00013042	0.0131283	0.000375042	0.0684117
neg_184.1463_9.09838925	No	0.0750484	0.00016952	0.0192686	0.00372446	0.0308825
neg_892.54045_11.6317575	No	0.0743173	0.207324	0.00329967	2.47e-07	0.0231533
neg_432.1736_11.77293	No	0.0731353	0.000771869	0.00497955	0.00439391	0.0265646
neg_366.350375_12.8774175	Yes	0.0730423	0.00981072	0.0183869	2.65e-06	0.0027211
neg_826.409275_11.767065	No	0.0730227	0.0214775	0.016123	0.0150411	0.0447013
neg_538.221425_11.7771025	No	0.0729297	1.12e-05	0.00848761	3.51e-07	0.00269342
neg_602.235725_11.443795	No	0.0726425	0.0186798	0.000639721	0.00822711	0.0117389
pos_508.17685_11.7233275	No	0.0725952	0.0175109	0.0116472	0.0134922	0.00292124
pos_303.204225_3.51641525	No	0.0724945	0.00733001	0.00676564	0.017842	0.0244452
neg_548.4418_11.016025	No	0.0719945	0.00122796	0.0686476	0.0258477	0.0367574
neg_686.4463_11.766295	No	0.071588	0.00197844	0.00101448	0.00259559	0.0337009
pos_364.24895_11.71622	No	0.0709912	0.00348485	0.0282298	0.0212163	0.00311584
neg_818.414725_11.76881	No	0.0708259	0.0153122	0.00523563	0.00347621	0.00513989
neg_607.28915_10.551085	Yes	0.0705721	0.00202468	0.141464	0.0630427	0.000464817
neg_282.1812_10.2188875	No	0.0697312	0.0146889	0.0340295	0.00387166	0.0683761
neg_272.23525_10.4033175	No	0.0688743	0.00917603	4.11e-06	0.00309992	0.013932
neg_861.607375_11.6237325	No	0.0675358	0.021859	0.102051	7.75e-05	0.155334
pos_525.28625_10.483685	No	0.0671815	0.000265033	0.0686689	0.0986111	0.0125575
pos_315.24145_6.82479675	No	0.0670194	0.00857871	0.0422605	0.0064728	0.141348
neg_480.25545_11.6459075	No	0.0661637	0.00254125	0.00502648	0.00993464	0.0377858
pos_588.1637_11.396045	No	0.0657125	0.0563084	0.040795	0.0402371	0.0175872
neg_300.267175_11.6099875	No	0.065598	0.028877	0.0314807	0.0189876	0.0135841
neg_324.227975_11.3414025	No	0.0651829	7.36e-06	0.00284892	0.0191943	0.074644
neg_540.2373_12.1323425	No	0.0651637	0.00225893	1.75e-05	0.00138769	0.0103363
neg_116.0477_0.852856575	Yes	0.0651566	0.00257229	0.0142866	0.00132284	0.0378794
pos_331.23615_5.39463275	No	0.0649622	0.0115758	0.0905508	9.04e-05	0.100848
neg_764.487475_12.128875	No	0.0648395	0.00196538	0.00845996	0.000151651	0.0209835
pos_331.23585_5.5849925	No	0.0647497	0.000416851	0.0223888	0.00173576	0.0377404
pos_313.225425_6.3713395	Yes	0.0646809	0.00130991	0.0105438	0.0074972	0.0215205
neg_413.21765_11.41846	No	0.0644536	0.00127878	0.00742555	0.00738631	0.0151125
neg_690.477225_12.1287275	No	0.0641333	0.000183328	0.000100057	0.0041989	0.0122764
pos_584.263625_7.5723795	Yes	0.0638185	0.00130622	0.0924491	0.0154641	0.0493276
pos_600.258175_5.802814	Yes	0.0635563	0.0151471	0.118262	0.00933006	0.071661
neg_448.353625_12.8781275	Yes	0.0635504	0.000784171	0.00357421	0.0163859	0.0128948
neg_614.39955_11.4444975	No	0.0628216	0.00077625	0.00221743	0.00990946	6.37e-05
neg_689.290625_10.5514725	Yes	0.0622477	0.0115492	0.0642359	0.0118951	0.0173388
neg_489.252025_12.1323275	No	0.0608147	0.00600668	0.000777296	0.000650165	0.00657181
neg_524.186675_12.130895	No	0.060144	0.00927533	0.000260475	0.000909009	0.0217033
neg_426.284175_12.13281	No	0.0595016	0.00457893	0.00642303	0.0030055	5.89e-06
pos_385.283025_7.888942	Yes	0.0588834	0.00213169	0.0128809	0.00406131	0.0379101
neg_918.537075_12.1307925	No	0.0588032	0.000716887	0.000748162	0.000751539	0.00493042
pos_423.334925_9.711177	No	0.0582676	4.94e-06	0.0478602	0.0290973	0.00640825
pos_726.381825_11.3859425	No	0.0573681	0.00790534	7.63e-05	0.000387451	0.0444487
pos_584.26355_6.316439	Yes	0.0565193	0.00127929	0.0968689	0.0172788	0.0167165
pos_278.22485_11.0981575	No	0.0559198	3.06e-05	0.00248265	0.00222132	0.0861271
neg_422.337675_10.2171	No	0.055861	0.0157578	0.0292965	0.000183758	0.0750101
neg_388.2592_11.67049	No	0.0557432	0.0319837	0.0814357	0.099016	0.0172102
neg_604.174525_11.778435	No	0.0553316	0.0108953	0.00124758	0.0106526	0.00181483
neg_916.537725_11.6189825	No	0.0529451	0.185857	0.00208191	0.0221441	4.74e-05
pos_551.4426_7.40932275	No	0.0521858	0.00312763	0.133987	0.223793	0.263986
neg_544.1997_11.4439675	No	0.0517108	0.00578226	0.00133168	0.0107575	0.00616496
neg_516.1941_12.130785	No	0.0515264	0.00224679	2.3e-06	0.00144827	0.000475368
pos_795.5827_7.4055595	No	0.0510309	0.00212962	0.0982687	0.110066	0.277063
neg_212.1783_10.18012	No	0.050761	4.86e-05	0.0158799	0.00565527	0.0467529
pos_368.34505_12.9916825	No	0.050679	0.0271215	0.0104663	0.0854761	0.311556
neg_542.2734_7.15994425	No	0.0502375	0.00109778	6.97e-05	0.00296485	0.0432699
neg_464.21185_11.7724575	Yes	0.049973	0.000295136	0.00117746	0.00293676	0.000672358
neg_578.15815_11.64609	No	0.0499187	0.0013527	0.000374049	0.00419023	0.0405815
neg_424.2338_12.1316125	No	0.0497161	0.000168604	0.00295483	0.00592999	0.005591
neg_943.608025_11.6256375	No	0.0493518	0.0172741	0.0429165	0.00605198	0.152088
neg_830.517225_12.129425	No	0.0487505	0.00167562	0.00317831	0.0073703	0.00107085
neg_779.6045_11.6242775	No	0.0487365	0.0349077	0.0417081	0.00664332	0.146068
neg_172.147025_9.134537	No	0.0484277	0.000190206	0.0826784	0.00359601	0.0812507
neg_384.228075_11.14399	No	0.0483191	0.00520409	0.000960365	0.0729983	0.0601432
neg_286.214525_10.192895	No	0.0480437	0.0022026	0.0102532	0.024351	0.000667541
neg_312.3038_12.5262025	No	0.0472916	0.017439	0.0100882	0.00275273	0.000517135
neg_1206.7_11.7737325	No	0.0468024	0.000115365	0.00278974	0.000163529	0.0731658
pos_678.506025_7.4078995	No	0.0465402	0.00943693	0.0604153	0.0977302	0.268289
neg_487.236125_11.775815	No	0.0458415	0.00250698	0.003604	0.00360475	0.0159342
pos_427.36665_10.559585	No	0.0458051	0.00508556	0.190242	0.0610822	0.00191861
pos_508.268675_11.722135	Yes	0.045752	2.27e-07	0.0020951	0.00578075	0.033635
neg_394.306075_12.526425	No	0.0446383	0.00641382	0.00294942	0.00403413	0.0158402
pos_506.160525_11.393135	No	0.0438841	0.000543462	0.000502605	0.0535566	0.0316256
neg_380.290075_12.32553	No	0.0432613	7.59e-05	0.00654915	0.00185135	0.00232424
neg_496.2331_11.645765	No	0.0432126	0.000167427	0.00110645	0.00581981	0.040626
neg_994.521275_12.1316	No	0.0431897	0.00082301	0.000200768	0.00308651	0.00305287
pos_510.192375_12.085455	No	0.0423918	0.0192769	0.000549299	0.015169	0.0255263
neg_486.15195_11.408275	No	0.0417912	0.00122718	0.0212625	0.0202421	0.0103841
neg_886.48665_11.7786825	No	0.0406655	0.00175818	0.00454955	0.00111543	0.00250654
pos_136.0383_0.84352855	No	0.0406631	0.000334697	0.0213058	0.00266147	0.0937518
pos_390.2885_8.285663	No	0.0405941	0.124173	0.104677	0.0576922	0.0349699
pos_592.19475_12.08774	No	0.0404593	0.0165319	0.00477365	0.0282653	0.00163964
neg_118.0637_1.311683	No	0.0403035	0.000583704	0.00141638	0.0382266	0.0657439
neg_528.221725_7.11076225	Yes	0.0391026	6.05e-05	0.00265066	0.00301313	0.0100283
neg_374.13975_10.21923	No	0.03841	0.0100357	0.0152112	0.00250246	0.0871341
neg_512.311175_10.9147975	No	0.0383201	0.0389229	0.0140265	0.00591795	0.169042
neg_358.089375_10.220345	No	0.0379258	0.00232356	0.00370261	0.0103046	0.0673942
neg_976.688275_11.642845	No	0.0376476	0.00808201	0.000112179	0.0157846	0.0112976
neg_136.0387_0.88345285	No	0.037532	0.00145731	0.0181111	0.000520549	0.0426835
pos_550.303425_2.8565985	No	0.0369503	0.106948	0.0104275	0.166183	0.559487
neg_436.21175_11.2118025	No	0.036248	4.06e-06	0.00014377	0.00301621	0.00808759
neg_608.252925_11.4428025	No	0.0362191	0.00387689	0.00336566	0.0531457	0.000604687
neg_427.216075_12.1328325	No	0.0361894	0.0108703	0.00102564	0.00412751	0.0801377
neg_334.212575_10.4302475	No	0.0360577	0.003139	0.00195654	0.0128749	6.56e-05
neg_414.298025_11.13019	No	0.0359819	0.0186454	0.00252687	0.0019747	0.0623986
neg_485.257475_12.1322675	No	0.0359614	0.00506553	0.00309065	0.00116844	0.014809
neg_796.1767_0.62739705	No	0.0359598	0.00404391	0.000790636	0.0116895	0.162779
neg_412.267825_11.886355	No	0.0359555	0.0135385	0.00640188	0.0365313	0.0416585
pos_219.11085_1.43808875	No	0.0359342	0.000763031	0.00241395	0.0117683	0.00191964
pos_187.06155_0.9303999	No	0.0353308	0.0093283	0.0768393	0.0296253	0.0790856
pos_514.25035_5.98651675	No	0.0344387	0.00288632	0.0169256	0.0532126	0.430154
neg_527.30155_10.86085	No	0.0342836	0.0179228	0.0555599	0.0367847	0.0459441
neg_856.45765_11.6443725	No	0.0341749	0.00232161	0.00111621	7.09e-05	0.00273424
neg_528.08475_0.52574475	Yes	0.0341478	0.00149851	0.0089917	0.0247838	0.0627996
neg_723.542375_11.0021125	No	0.0341143	0.0290343	0.150871	0.0186933	0.10128
neg_522.2486_11.780215	No	0.0334956	0.00055357	0.00616232	3.71e-12	0.00598928
neg_719.424675_11.4200725	Yes	0.033204	0.0395108	0.00754826	0.0144807	0.0811915
neg_219.111025_1.45444075	No	0.0331217	0.000722852	0.0169774	0.00961717	0.000719591
neg_198.0889_4.52991025	No	0.0329086	0.00126815	0.0222582	0.000928672	0.0435915
neg_256.1224_6.209213	No	0.0327477	0.0442682	0.00484014	5.8e-07	0.200916
neg_501.34225_6.25867225	No	0.0326714	0.19214	0.018527	0.164479	0.400087
neg_774.4546_11.642725	No	0.032567	0.0015232	0.00232542	0.0225658	0.00508303
pos_216.030775_1.314587	No	0.032341	0.0119419	0.0234922	0.0319071	0.126357
pos_184.1209_2.35345025	Yes	0.0323354	0.000529257	0.0103815	0.000268019	0.000984249
neg_364.184325_10.219745	No	0.0323226	0.0189935	0.0117371	0.000545252	0.0116145
pos_294.121275_1.88162825	Yes	0.0321977	0.0112039	0.036807	0.00197057	0.0426308
pos_301.2079_8.19367525	No	0.0321586	0.00252321	0.0240369	0.00412192	0.0361674
neg_672.293075_12.1376275	No	0.0321018	0.0311957	1.46e-06	0.0350587	0.0569419
pos_501.286275_10.460245	Yes	0.032098	0.00688722	0.242228	0.112877	0.00652948
neg_830.439575_12.13004	No	0.0318936	0.0352893	0.00866582	0.021052	0.0658754
neg_571.258475_12.13188	No	0.0317786	0.00718962	0.022391	0.014215	0.00422225
neg_906.4991_12.132605	No	0.0312736	0.0415949	0.00862905	0.0100068	0.0606377
neg_824.494175_12.13077	No	0.0310672	8.88e-07	0.000627122	0.00135345	0.00071246
neg_988.4996_12.132025	No	0.0310649	0.00897579	0.00277307	0.00164768	0.00659196
neg_804.4097_11.7734	No	0.0308665	0.0158615	0.0283208	0.042327	0.00747701
neg_624.27625_7.16057425	No	0.0307242	0.0225943	0.0104702	0.010353	0.183488
pos_231.14695_1.17663125	No	0.0305054	0.0041634	0.0215188	0.0139419	0.0239863
neg_342.190575_10.21861	No	0.03034	0.0177007	0.00370787	0.00337435	0.0074965
pos_741.377325_11.594085	No	0.0299135	0.0601584	0.0864849	0.0967978	0.030094
neg_567.224575_11.641945	No	0.0298424	0.00428686	0.00633588	0.0054898	0.059637
pos_324.1361_2.8593695	No	0.0295543	0.16306	0.00390164	0.269969	0.334291
neg_498.283525_8.8943165	No	0.0295463	0.00269531	0.00489967	0.00327128	0.104394
neg_606.189675_12.1328175	No	0.0292678	0.00543553	0.0110207	0.0535353	0.0117991
neg_214.1569_8.29524375	No	0.0292519	0.00579619	0.00070243	0.00373148	0.00644414
neg_704.24325_12.1369075	No	0.0289078	0.0139261	0.000671936	0.0191127	0.0208209
pos_383.107275_1.864465	Yes	0.0285116	0.00182513	0.0448295	0.00469647	0.00317761
neg_172.146375_6.9373875	No	0.0284141	0.00956375	0.0411491	0.000962785	0.183554
neg_748.43655_12.12854	No	0.0283407	0.00668861	0.000435772	0.00359953	3.94e-05
pos_357.288275_8.53624575	No	0.0281878	0.000869298	0.0795691	0.0116622	0.0281369
pos_426.26585_11.718385	No	0.0280773	0.000245485	0.0377627	0.051744	0.010816
neg_622.240325_12.1342325	No	0.0280608	0.00542981	0.00148114	0.0209083	0.0034254
pos_534.32645_5.98529875	No	0.0280565	0.0121365	0.00110691	0.0106227	0.472641
pos_632.248525_8.85453875	No	0.0279201	0.0029778	0.047073	0.0106844	0.0525521
pos_245.162525_1.84600075	No	0.027475	0.01381	0.00960689	0.00849903	0.0214851
neg_312.23035_10.42873	Yes	0.0273271	0.0048006	2.39e-05	0.0224863	0.000704605
neg_316.26225_10.02962075	No	0.0273143	0.120655	0.0318694	0.0201264	0.0114033
pos_243.194675_1.13508175	No	0.0272897	0.0929932	0.0256241	0.136374	0.413394
neg_734.365525_11.02243	No	0.027287	0.0341587	0.029849	0.219066	0.00331846
pos_1002.15225_0.508522425	No	0.0272064	0.0159173	0.000394997	0.0284628	0.169536
neg_696.3218_11.63151	No	0.0269993	0.171242	0.000649728	0.00720617	0.00473144
pos_582.247625_9.567091	No	0.0268828	0.00262277	0.00026049	0.0501129	0.128756
neg_538.146375_10.2212675	No	0.0267597	0.0218151	0.00647195	0.0136332	0.000702914
pos_311.122625_2.0512765	Yes	0.0267411	0.00458801	0.0103368	0.0105046	0.00824391
pos_756.6139_13.18494	No	0.0265333	0.00733072	0.0146206	0.0906832	0.283327
pos_214.0092_0.538763	Yes	0.0263098	0.0135973	0.00546718	0.0577292	0.00330482
neg_553.338925_10.3613775	No	0.0262744	0.00335892	0.202732	0.10759	0.0551555
neg_596.29605_11.4644575	Yes	0.0261272	0.0155376	0.0249825	0.0013051	0.184502
neg_635.341825_10.3645525	No	0.0260524	0.000484034	0.221206	0.110072	0.0432081
neg_438.196375_11.64087	No	0.025851	0.0128811	0.00163517	0.00125578	0.0233535
neg_774.377425_11.642615	No	0.0257725	0.00915558	0.00195002	0.00748293	0.00148157
neg_392.3045_9.16482375	No	0.0255337	0.00860396	0.102454	0.0540251	0.0367548
neg_842.160225_0.52638515	Yes	0.0255238	0.00518997	0.0186321	0.00327681	0.0247931
pos_432.2817_11.72263	No	0.0253951	6.75e-05	4.16e-05	0.0123094	0.00054418
neg_294.121875_1.901311	Yes	0.025358	0.00129984	0.01345	0.010292	0.0303454
neg_202.034675_0.359933275	No	0.0252835	0.0153963	0.0431614	0.0264535	0.000306226
neg_925.64055_10.91207	No	0.0252509	0.000106878	0.0353179	0.0200072	0.0813438
pos_382.10945_0.447754525	No	0.0251064	0.00118954	0.00282511	0.0113538	0.0267406
neg_970.67175_11.6400525	No	0.0250079	0.0050433	0.00392131	0.000260251	0.032319
neg_699.29575_11.6318175	No	0.0249571	0.108562	0.00404711	0.0258832	0.0778297
neg_594.208875_11.64606	No	0.0246905	0.0454818	0.005964	0.0314694	0.115745
neg_620.149575_10.2206775	No	0.0245232	0.0563336	2.74e-05	0.0367027	0.0325398
neg_451.25395_12.1322775	No	0.0240106	0.00388215	0.00479613	0.00219507	0.00798586
neg_1052.675_11.640955	No	0.0239878	0.000240271	0.0028241	0.00635361	0.017938
neg_440.1706_10.2204275	No	0.0237668	0.00216108	1.42e-05	0.0230729	0.00788509
neg_296.23525_10.2625625	No	0.0236333	0.0811957	8.79e-07	0.0372206	0.00312305
neg_540.257525_7.3568455	No	0.0236274	0.00323107	6.78e-05	7.69e-06	0.0432227
neg_502.25045_11.646835	No	0.0235186	0.00315329	0.016516	0.00638008	5.22e-06
pos_285.1941_4.059484	No	0.0232361	0.00126287	0.00589259	0.000631023	6.27e-06
neg_466.2276_12.132125	No	0.0231014	0.00186174	0.00323868	0.00346032	0.0278384
neg_546.21535_11.7752375	No	0.0228598	0.0146548	0.00502669	0.00339642	0.011078
pos_202.0461_0.450146075	No	0.0228109	6.34e-05	0.00440618	0.0139256	0.0290778
neg_542.273375_6.69925925	No	0.0227359	0.000319185	0.000204168	0.00899302	0.00851255
neg_706.59675_11.020105	No	0.0224934	0.0377178	0.0153964	0.151736	0.0441031
neg_476.30925_12.5265875	No	0.0223761	0.00125671	0.00358938	0.0012811	0.0183546
neg_700.2117_11.450775	No	0.022352	0.0309234	7.9e-05	0.0242236	0.0332541
pos_954.45155_11.594205	No	0.0223227	0.0135369	0.000562757	1.6e-05	0.00227859
neg_654.230375_8.94345925	No	0.0222976	0.00446322	0.00284808	0.0170309	0.0957369
neg_570.35945_11.021745	No	0.0221898	0.0134906	0.112661	0.044062	0.0168713
neg_150.06795_4.794054	No	0.0221454	0.00109646	0.0682028	0.0168571	0.0154221
neg_808.440225_12.1178675	No	0.0220678	0.0106107	0.000218545	0.036819	0.00982533
neg_888.56695_8.6539075	Yes	0.0217176	0.256917	0.00738525	0.0408561	0.00549727
neg_539.341425_11.020015	No	0.0215363	0.00384082	0.000153287	0.035042	0.0900089
neg_978.54465_12.13203	No	0.0215327	0.0194966	0.000119995	0.00647441	7.88e-06
pos_617.300525_10.468615	No	0.0213248	0.000467049	0.125966	0.17878	0.000181191
pos_889.5792_13.4376575	No	0.0212937	0.0276958	1.96e-05	0.000219069	0.175766
pos_536.132325_10.9800825	No	0.0208034	0.0495329	0.023887	0.0580132	0.021706
pos_734.1889_11.5976425	No	0.0207696	0.0217172	0.0163902	0.0086088	0.158422
neg_614.3673_9.47897725	Yes	0.020672	0.00454605	0.000439784	0.0158641	0.0344025
neg_540.257925_6.96386975	No	0.0206603	0.0020453	0.0126997	0.0128412	0.00435419
neg_278.0822_0.525794875	No	0.0206414	0.000104736	0.0414577	0.00860347	0.530353
pos_428.312275_10.953095	No	0.0204429	0.0219974	0.016986	0.0433603	0.112579
neg_788.5999_11.02223	No	0.020325	0.0148608	0.165793	0.0683664	0.0266799
neg_455.300275_8.909741	No	0.0202288	0.0138051	0.160005	0.187966	0.0210992
neg_944.4768_11.64772	No	0.0202215	0.00177013	0.00232605	0.0571082	0.002673
neg_346.10825_9.13580025	No	0.019945	0.00275251	0.0251551	3.75e-07	0.0484612
neg_382.13395_10.2206	No	0.0199195	0.000539784	0.0114168	0.000798695	7.63e-05
pos_384.0952_5.11501775	No	0.0198635	0.253073	0.0436406	0.0170918	0.00769061
neg_941.64835_7.22567975	No	0.0198416	0.0405184	0.00122546	0.0115295	0.100551
neg_531.327525_4.93085775	No	0.0197972	0.517882	0.00134857	0.0684767	0.104269
neg_666.433225_12.1279125	No	0.0196512	0.00222612	0.00655836	2.94e-05	0.00635279
neg_192.029525_0.612672675	Yes	0.019552	0.00792592	0.000452248	0.00407228	0.00359883
pos_681.356925_11.5965075	No	0.0195399	0.214784	0.000334968	0.000203992	0.0842972
neg_230.151875_8.05532675	No	0.0195064	0.00092571	0.00695838	0.0234628	0.00258597
neg_202.120725_6.36785575	No	0.0194795	0.000361724	0.00121569	0.000852029	0.000297105
neg_912.51995_12.1301125	No	0.0194707	8.57e-05	2.21e-05	0.00455912	0.00767159
pos_148.053_0.93207575	No	0.0194013	0.0149583	0.0434345	0.00239222	0.0194887
neg_749.5367_13.1656475	No	0.0190386	0.015044	0.0638183	0.0910818	0.179296
neg_772.480575_12.12923	No	0.0190319	0.00882583	0.00372749	4.37e-05	0.0299832
neg_815.567975_13.2293825	No	0.0189711	0.0193473	0.0635426	0.0102882	1.74e-06
neg_661.35795_10.6387225	No	0.0189361	0.0025831	0.329643	0.169273	0.0533097
pos_731.548075_13.13982	Yes	0.0188102	0.000410302	0.00710479	0.0113384	0.0119793
neg_538.423775_11.9890975	No	0.018739	0.0178201	0.0171257	0.0247568	0.131434
pos_370.25825_3.921867	No	0.0187325	0.0881172	0.0147413	4.23e-05	0.219759
neg_406.230375_11.1373525	No	0.0186954	0.00784785	0.0242402	0.0138447	0.000137336
pos_76.03135_0.9324345	No	0.0185475	0.00764301	0.0545974	0.00107132	0.0234602
neg_752.535575_7.50719075	Yes	0.0185155	0.0858328	0.000654731	0.135987	0.181053
neg_984.555825_11.02156	No	0.0184207	0.0461932	0.0116205	0.204762	0.0310135
neg_386.199625_11.0233425	No	0.0182135	0.0292759	0.00756416	0.242642	0.0144692
neg_620.412375_11.023025	No	0.0180607	0.0289827	0.139729	0.0830846	0.0218765
neg_562.23985_6.965179	No	0.017992	0.00269419	6.08e-06	0.00384323	0.00152196
neg_380.289525_11.8483775	No	0.0178767	0.284651	0.0163408	0.00137753	0.0416203
pos_696.515725_5.51719525	No	0.0178538	0.0190905	0.184286	0.0353638	0.00540493
neg_330.136125_9.13563325	No	0.0178526	0.00300083	0.0720183	0.00478652	0.116591
pos_514.231275_8.87711	No	0.0177795	0.0332475	0.0169708	0.0169999	0.20371
pos_496.220475_9.33813375	No	0.0175384	0.0123114	0.000334686	0.152523	0.0216539
neg_520.199525_11.6431675	No	0.01749	0.000119018	1.04e-06	0.0069153	1.23e-05
neg_310.213_11.022655	No	0.0174671	6.7e-06	0.0801105	0.182447	0.016918
neg_204.090675_1.30369275	Yes	0.017374	0.00254341	0.118312	0.029265	0.16659
pos_106.041975_0.931700775	No	0.0172204	0.0106149	0.0412608	0.00379004	0.0277937
neg_358.1682_10.2197025	No	0.0171811	0.00686403	0.00661723	0.000341907	0.0137907
neg_820.459625_11.7716775	No	0.0171796	0.000106237	0.000574246	0.00197568	0.00857016
pos_785.59605_13.431885	No	0.0170019	0.00105941	0.0645826	0.119748	0.397163
neg_760.150675_0.6758556	No	0.0169909	0.0381514	0.0118756	0.00269901	0.0604562
neg_1316.23175_0.531842	No	0.016973	0.0960306	0.0945738	0.20955	0.0222087
neg_992.78885_13.3121575	No	0.0168484	0.000259038	0.0104293	0.00051292	0.147222
pos_580.2345_11.597275	No	0.0167391	0.0361771	0.00634079	0.0418626	0.00303746
neg_486.174375_5.339743	No	0.016586	7.53e-05	0.0271872	0.00925505	0.00015905
neg_688.2702_12.13636	No	0.0165251	5.13e-05	0.00705027	0.0392478	0.00296813
neg_468.331875_5.582258	No	0.0164509	0.167041	0.0256238	0.115272	0.0667557
pos_637.09305_0.519796025	No	0.0164353	3.92e-05	0.0111697	0.00789504	0.00836814
neg_1132.68725_10.729715	No	0.01642	0.00114062	0.330007	0.113191	0.0563364
neg_840.1374_0.64134575	No	0.0163871	0.0145223	0.0408215	5.72e-06	0.00218868
neg_1147.60875_13.4955275	No	0.0163748	0.00011568	0.0197203	0.00729057	0.238353
neg_192.029125_0.51003785	No	0.0163707	0.0119034	0.00575138	0.024129	0.0263968
neg_632.248925_8.94494325	No	0.0163376	0.00161616	0.0171851	0.0263238	0.0505446
neg_825.36195_10.6403575	No	0.0162964	0.00201265	0.131008	0.0417143	0.0393881
neg_478.40095_11.020965	No	0.0162795	0.0186164	0.155092	0.146467	0.00335309
pos_444.392525_11.8332525	No	0.0162617	0.01184	0.0277482	0.0050307	1.71e-05
neg_564.424625_11.0272375	No	0.0161789	0.00844541	0.0699318	0.0920223	0.0217121
neg_546.314875_11.0163725	No	0.016158	0.000865946	0.0292448	0.0152077	0.0114926
neg_586.258475_11.448285	No	0.0160513	0.0020698	0.0171704	0.0892729	0.0027304
neg_453.286325_10.7458825	No	0.0160115	8.61e-05	0.449772	0.199599	0.0443849
neg_395.190275_11.0219	No	0.0159568	0.0660595	0.0110708	0.0060825	0.0175173
neg_1004.6855_6.54240375	No	0.0159543	0.00189458	0.0395921	0.0576298	0.0639246
pos_351.1591_3.549733	No	0.0159541	0.00411645	0.0222168	0.0117415	0.000772214
neg_524.26435_12.1322425	No	0.0159063	7.37e-06	0.000585337	0.00211288	0.0323063
pos_908.707975_13.9836525	No	0.0158572	7.85e-05	0.000245946	0.00124209	0.0203647
neg_855.5392_13.1456775	No	0.0158502	0.0351328	0.0173422	0.0150288	0.201956
neg_754.531875_12.12959	No	0.0157673	0.00396047	0.00818484	1.18e-05	0.160092
neg_455.300325_9.16463725	No	0.015694	0.012191	0.209525	0.193292	0.000231842
neg_627.354475_10.655095	No	0.0156723	0.00987013	0.211665	0.052384	0.0161614
neg_1167.57775_13.2009875	No	0.0156427	0.0464876	0.0355264	0.0274146	0.0613103
neg_558.33425_12.96158	No	0.0156275	0.00429059	0.00395683	0.00395692	0.00339036
neg_709.357375_10.6584175	No	0.0156057	0.0214921	0.0828422	0.00595559	0.000186872
neg_482.252275_7.030204	Yes	0.0155555	0.00295179	1.87e-05	6.62e-06	0.0350033
neg_601.3775_11.0231025	No	0.0155051	0.00574725	0.10197	0.147477	0.00125056
neg_820.550275_11.02067	No	0.0154472	0.021537	0.0652484	0.138501	1.41e-06
neg_805.54735_11.0004275	No	0.0154466	0.00863983	0.0446822	0.0345924	0.0493367
neg_259.1422_3.7542665	No	0.0153997	0.472423	0.00869094	0.0220674	0.0165155
pos_483.37795_5.98871175	No	0.0153809	0.0085488	0.00671035	0.0583766	0.170475
neg_1085.576_13.2016675	No	0.0152379	0.000940768	0.0640598	0.00123196	0.000725449
neg_544.05855_0.56714725	No	0.015186	4.28e-05	0.0484122	0.000517539	0.00461736
neg_647.83355_0.4393639	No	0.0151804	0.0157747	0.0295145	0.108551	0.00681861
pos_730.599675_13.1176725	No	0.0151326	0.0085534	0.15114	0.294069	0.619723
pos_1379.5575_11.597025	No	0.0151196	0.0518648	0.0074442	0.000291744	0.000602806
pos_260.13705_1.6593145	No	0.0151122	0.0186142	0.00612361	0.0608917	0.0663206
pos_510.080975_0.9276453	No	0.0150889	0.023504	0.0301748	0.00142291	0.0428316
neg_254.15025_9.13459825	No	0.0150466	0.00410506	0.0406827	0.00149437	0.00404398
pos_602.527275_13.4928675	No	0.0150009	0.00114915	0.00783721	0.00563168	0.146931
pos_300.204825_11.5845175	No	0.0149343	0.0127985	0.00621959	0.00184899	0.0127885
pos_550.4963_13.4328425	No	0.0146817	0.00642433	0.00350516	0.00423477	0.00551052
neg_468.381975_12.05214	No	0.0146777	0.0475993	0.00780987	0.0256886	0.214261
neg_392.304525_8.909713	No	0.0146646	0.000812818	0.108293	0.132178	0.0161222
neg_1070.73975_11.0205625	No	0.0146337	0.0235562	0.0329443	0.113119	0.000908452
neg_383.1083_1.9218065	Yes	0.0145959	0.0119815	0.00183075	0.0169538	0.000730217
pos_162.067675_5.515192	No	0.014584	0.140137	0.0483825	0.193427	0.0192592
pos_459.959725_0.426292475	No	0.0145414	0.00473404	0.026835	0.136475	0.0364248
neg_272.235325_10.79013	No	0.0145209	0.00116497	0.00257895	0.000754375	0.0394307
neg_350.094975_10.2203275	No	0.0144899	0.00552181	0.00176027	0.0029106	0.0733349
neg_712.23715_12.1381275	No	0.0144801	0.00700885	0.000153775	0.0218734	0.00850766
neg_1050.68575_10.7280525	No	0.0143374	3.3e-05	0.478975	0.156324	0.1248
neg_696.516425_5.6285615	No	0.01432	0.0285322	0.155237	0.0385825	0.00508908
pos_312.24145_6.79666475	No	0.0142977	0.191038	0.0603191	0.0601788	0.103311
pos_498.121625_11.6767475	No	0.0142905	0.0947642	0.00159862	0.0811264	0.000511988
neg_1705.1425_13.2936375	No	0.0142469	0.0203044	0.0213813	0.0490805	0.0133037
pos_284.271675_12.08216	No	0.0142348	0.0159028	5.34e-05	2.07e-06	0.00670957
neg_786.54515_7.04988875	No	0.0141942	0.276188	2.47e-06	0.245542	0.0519394
neg_446.33985_12.0496575	No	0.014165	0.0439826	0.0172337	0.0515701	0.112993
neg_242.224375_11.2999425	No	0.0140769	0.00102848	0.00716711	0.00436288	0.0735994
neg_1623.141_13.2957475	No	0.0140736	0.0128004	0.0331016	0.0585692	0.000754786
neg_298.28715_11.8439075	No	0.0139976	0.45061	0.00455146	0.000215525	0.0384826
neg_938.4601_11.647945	No	0.013946	1.51e-05	0.000616599	0.000248093	0.0266073
pos_345.17245_3.54768075	No	0.0139139	0.0879844	0.00407812	0.198044	0.119004
neg_560.405625_12.006975	No	0.0139123	0.000643137	0.0039199	0.00400877	0.0831749
neg_694.287475_12.13644	No	0.0139036	0.0051943	2.79e-05	0.00796972	0.010892
pos_137.058575_3.81306725	No	0.013885	0.000263517	0.00607283	0.0240947	0.0140509
neg_538.408975_11.02074	No	0.0138211	0.01997	0.0586494	0.149475	0.000872338
neg_740.3084_11.634805	No	0.0137716	0.14548	0.0160159	0.000114581	0.0126256
neg_526.2786_7.03408525	No	0.0137566	0.00306316	0.014033	0.000384807	0.00210358
neg_1087.5915_13.27211	No	0.0137248	0.016482	0.00395259	0.0149802	0.273725
neg_408.288175_9.69217575	No	0.0136824	0.00155961	0.0112297	0.0294146	0.00981613
pos_102.047375_0.931868625	No	0.0136357	0.00545628	0.0239392	0.0025219	0.0364217
neg_542.273625_6.5023155	No	0.0136343	5.82e-05	0.0412302	0.00337358	0.00786492
neg_468.1239_11.02303	No	0.0136041	0.0362084	0.00184684	0.314607	1.15e-05
neg_652.3625_11.0213975	No	0.013558	0.0177686	0.0610265	0.166178	0.0201694
pos_740.28385_11.599035	No	0.0135365	0.327994	1.26e-05	0.000275289	0.0263855
neg_189.993175_1.13481375	No	0.0134843	0.00013193	0.0300175	0.0484064	0.000139643
neg_531.327925_5.2541765	No	0.0134352	0.488693	0.0272182	0.178181	0.0796483
neg_430.1626_1.30272575	Yes	0.01343	0.00145759	0.134858	0.0258051	0.159785
neg_717.3437_10.364135	No	0.0133332	0.00173003	0.101985	0.0703579	0.075835
neg_489.930725_0.4447028	No	0.0132896	0.0279849	0.0424559	0.0213287	0.0613752
pos_366.1426_0.8297508	Yes	0.0132688	0.000119747	0.0118279	0.0064661	0.000289258
neg_526.065775_0.670157075	No	0.0132023	0.0162342	0.0942746	0.033025	0.00450648
pos_929.182975_0.519633725	No	0.0131892	0.00383836	0.0969567	0.0715486	0.00283251
pos_660.30795_6.67937725	No	0.0131724	0.00225769	0.0716635	0.0646697	0.0233566
neg_1193.8375_8.952993	No	0.0130748	0.00607236	0.0551144	0.00299322	0.00298315
neg_174.018025_0.51245165	No	0.0130482	0.00421203	0.0063745	0.0117254	0.0219509
neg_564.3365_6.631518	No	0.0130468	0.0744415	0.0121036	0.313179	0.201714
pos_453.286425_10.526855	Yes	0.012894	0.000977626	0.237556	0.168275	0.0319585
neg_536.33485_5.7818025	No	0.0128553	0.740285	1.65e-05	0.0398118	0.0132528
neg_110.037325_1.13479375	No	0.0128458	0.000115255	0.0322161	0.02322	0.00350975
neg_566.30985_9.13391975	Yes	0.0128319	0.00164046	0.00413956	0.000100677	0.0155766
neg_452.338625_6.07564725	No	0.0128292	0.0467399	0.0790721	0.00514373	0.0118281
neg_256.16735_8.5170335	No	0.0127413	5.97e-05	0.00831692	0.030598	0.00901065
neg_282.1083_1.483041	Yes	0.0127354	0.00504492	0.00805573	0.0142994	0.118351
pos_298.13245_11.4362825	No	0.0127045	0.0011616	0.0178405	0.0292305	0.00392743
neg_358.0397_0.6962502	No	0.0126846	0.00513591	0.0525102	0.0041207	0.0221065
pos_481.3182_11.2896	No	0.0126533	0.000901234	0.399668	0.13555	0.0299573
neg_583.38755_11.5327675	No	0.0126528	0.0797422	0.109192	0.00214523	0.220751
neg_630.233875_12.134175	No	0.0126461	0.00407537	0.0110466	0.00956067	0.00645529
neg_214.1933_10.6478625	No	0.0126273	0.00645414	0.129658	0.0287713	0.290236
neg_370.258625_4.01674575	No	0.0125702	0.425904	0.000152585	0.0567294	0.363904
neg_440.3498_11.76666	No	0.0125689	0.000141803	0.0103214	0.00668908	0.0260989
neg_231.147225_3.03112575	No	0.0125523	0.373728	0.0280881	0.0439478	0.0150719
neg_1061.574_13.2145975	No	0.0125081	0.050912	0.0144886	0.0251116	0.0503968
neg_378.126425_11.024715	No	0.0123938	0.0223669	0.0226974	0.118625	0.00889236
pos_628.144325_0.61759085	No	0.0123623	0.00257913	0.00833709	0.00436064	0.0933354
neg_328.1343_11.02495	No	0.01234	0.00248602	0.000666556	0.0127708	0.0848562
pos_871.177175_0.5291521	No	0.0123381	0.0125288	0.0583072	0.0460924	0.000296421
pos_716.582975_13.0188875	No	0.0123281	0.0182322	0.0901763	0.0960182	0.340154
neg_468.332175_5.25356225	No	0.0122138	0.424345	0.0212847	0.15387	0.0580125
pos_523.365825_11.3865975	No	0.01219	0.0452329	0.0107493	0.133621	0.0473869
neg_429.19485_11.022685	No	0.0120818	0.00923427	0.0716588	0.131638	0.00386033
neg_1003.57325_13.20425	No	0.0120179	0.000722396	0.0547353	2.61e-05	0.00505961
pos_318.1578_2.55369125	No	0.0119963	0.00158269	0.00260929	0.0139996	0.0432797
neg_353.23195_5.2814645	No	0.0119679	0.020352	0.0203919	0.052457	0.0442409
neg_357.2267_4.1189295	No	0.0119639	0.638585	0.00567683	0.00130593	0.0047488
neg_797.55625_11.0211575	No	0.0119567	0.00126136	0.0336383	0.0205438	0.0640273
neg_468.33165_5.777674	No	0.0119492	0.61895	0.000952698	0.0317349	0.0137518
neg_818.15785_0.63445725	No	0.0118688	0.000120851	0.0240762	0.00559638	0.0241139
neg_596.502025_12.529365	No	0.0117799	0.00364575	0.000166393	0.00238174	0.0141763
neg_681.4685_9.48622125	No	0.0117658	0.000748822	0.0815721	0.0537921	0.00136964
neg_738.54635_11.0210675	No	0.0117493	0.0168149	0.139823	0.0613091	0.00195451
neg_665.29045_10.528955	No	0.0116814	0.00545024	0.024375	0.0845375	0.0267715
neg_791.56635_13.2910025	No	0.0116691	0.0138281	0.0118943	0.000148648	0.0323956
neg_555.35555_10.8396825	No	0.0116283	0.0404815	0.0283389	0.100835	0.0508973
pos_228.030825_1.61964925	Yes	0.0116188	0.0478845	0.000145395	0.0179561	0.0245908
neg_453.2846_8.35994375	No	0.0115711	0.0274062	0.0453315	0.0157155	0.00112532
neg_424.193025_10.21967	No	0.0115453	0.0266288	0.0130455	0.00126713	0.0750132
pos_135.03185_1.49548275	No	0.0115243	0.00125038	0.00382724	0.00323731	0.00064977
neg_738.168825_0.66640465	No	0.0114649	0.00900655	0.00554913	0.00569304	0.0449052
neg_258.0851_1.09848175	No	0.011462	0.0110415	0.0585222	5.05e-05	0.000131762
neg_186.12625_7.19559125	No	0.0114295	0.00240391	0.00107382	0.000536005	0.0903934
pos_368.17555_9.3363815	No	0.0114165	0.00707443	0.0166438	0.00134444	0.0163673
pos_125.083825_2.3542625	Yes	0.0113858	0.000316644	0.0150065	8.99e-05	8.54e-05
pos_246.12165_0.9166753	No	0.0113527	0.00660629	0.000101454	0.00163555	0.0441425
neg_359.30405_11.142935	No	0.0113323	0.0113968	0.0298141	0.0476534	0.000770438
neg_579.35575_10.636915	No	0.0113301	0.000564786	0.432775	0.200358	0.0563957
neg_670.514425_12.132575	No	0.0113189	0.00341888	0.000489427	0.00299155	0.0099637
neg_921.5711_13.2070825	No	0.0113105	0.00328847	0.0839393	0.00166556	0.00497636
neg_947.586925_13.2627575	No	0.0113031	0.0556382	0.0399372	0.0454522	0.00786061
neg_1089.6065_13.42989	No	0.011259	0.049882	9.22e-06	0.0529151	0.144163
neg_95.933225_0.5667753	No	0.0112402	0.00974556	0.0107562	0.000449303	0.0127066
pos_371.24225_4.505	No	0.0112088	0.00970434	0.0194575	0.0330386	0.128539
neg_457.3157_5.75706475	No	0.0111651	0.803315	0.00511295	0.059391	0.0195686
pos_495.3342_10.73971	No	0.0110963	0.00643627	0.461158	0.157801	0.0799857
neg_374.068375_1.57712125	Yes	0.0110945	0.0176906	0.0279961	0.00385688	0.0945621
pos_609.27355_10.73493	No	0.0110686	0.0165727	0.0792826	0.0391645	0.00865303
pos_308.158375_2.8593235	No	0.0110089	0.0498828	9.55e-05	0.141029	0.0674275
neg_558.33095_10.8896075	No	0.0109933	0.0119556	0.246409	0.0101348	0.034533
neg_1546.01575_10.8713725	No	0.0109791	5.45e-05	0.4236	0.157032	0.099269
pos_743.583175_13.3706725	No	0.0108689	0.0514668	0.0639823	0.265616	0.00153889
neg_619.392725_6.3806645	No	0.0108562	0.0514623	0.00032855	0.0165941	0.0137092
pos_567.333_10.5424225	No	0.0108405	0.00282196	0.189477	0.0768521	0.000611113
neg_724.4086_11.0243875	No	0.0108353	0.0849389	0.0105162	0.109107	0.0930683
neg_424.336_12.07069	No	0.0106777	0.0703671	0.000191737	0.0300729	0.0447827
neg_528.266275_11.7787525	No	0.0106597	0.000892282	2.99e-05	0.0076232	0.00542635
neg_210.0637_0.4951779	No	0.0106415	0.00127351	0.00544123	0.00977154	0.000118357
pos_453.285975_10.671905	No	0.0106364	0.000838611	0.423222	0.237386	0.0259081
pos_187.999375_0.558830075	No	0.0106263	0.000954129	0.0135015	0.0171147	0.041861
pos_246.08565_0.52546875	No	0.0106089	0.000805881	0.000934027	0.00360303	0.171572
neg_567.389975_11.4438425	No	0.0105946	0.0105429	0.0867363	0.0131687	0.0363133
neg_1006.582_12.8359325	No	0.0105558	0.0229538	0.13396	0.0323858	0.0525781
pos_113.083875_2.21608175	No	0.0105498	0.000302039	0.00438817	0.0954449	0.0199267
neg_656.2345_1.302623	Yes	0.0105353	0.0022249	0.107137	0.046411	0.0471755
neg_158.107075_0.613330075	No	0.0104829	0.00389791	0.00607407	0.0120894	0.0532768
neg_471.295325_5.6514455	No	0.0104685	0.15504	2.23e-07	0.0499987	0.0594033
pos_628.2715_10.516985	No	0.0104517	0.00559387	0.03395	0.169711	0.0056335
neg_587.3615_11.022735	No	0.0104401	0.010593	2.74e-06	4.71e-07	0.0133208
neg_503.332675_6.92503625	No	0.010428	0.329518	0.00297831	0.0189148	0.305885
pos_698.50715_13.4670075	No	0.0103873	0.0338529	0.00066982	0.0807121	0.0146467
neg_775.506025_6.705878	No	0.0103468	0.262181	0.00226148	0.210291	0.137515
neg_542.369325_6.0925715	No	0.0103261	0.529898	0.0277824	0.177477	0.00423543
neg_757.496275_6.89991125	No	0.0103088	0.120217	1.07e-05	0.0131113	0.0775471
neg_870.602675_11.02278	No	0.0102935	0.0183021	0.0698849	0.095754	0.025284
neg_979.6016_12.55701	No	0.0102639	0.0709033	0.00133396	0.0121151	0.128162
neg_234.162175_9.4331725	No	0.0102597	0.0284358	0.0651297	0.00368499	0.00177298
neg_482.1038_0.650790725	No	0.0102586	0.00121912	0.00059604	0.0152518	0.0784803
neg_238.156725_9.62164125	No	0.010247	0.000177593	0.00137525	0.0730649	0.000549045
neg_563.3538_5.782023	No	0.0102332	0.743991	0.000106096	0.0442843	0.00929324
pos_1069.51625_13.278525	No	0.0102129	0.00122064	0.0194823	0.0489504	0.167606
pos_131.059175_0.524251025	No	0.0101757	0.000895619	0.0250916	0.0272899	0.00589235
neg_130.0283_0.562916825	No	0.0101687	0.00816254	0.00715072	0.0186793	0.0220093
neg_446.187475_10.220225	No	0.0101157	0.0188882	2.6e-05	0.00181387	0.00605781
neg_1029.58925_13.2571875	No	0.0101002	0.0405659	0.0270325	0.0164967	0.000239299
pos_501.285925_10.3489275	No	0.0100931	0.00117804	0.101499	0.0174513	0.00251611
pos_824.56285_7.5720175	No	0.0100901	0.00570731	0.136032	0.00108937	7.46e-05
neg_638.46255_6.10550375	No	0.0100581	0.0310962	0.00657326	0.0153611	0.0648764
pos_104.0377_0.93220215	No	0.00997867	0.0139899	0.015038	0.00586785	0.0055442
neg_235.157525_9.63114225	No	0.00997179	0.00151697	0.00583665	0.0624354	0.0293744
neg_1044.56425_11.0224025	No	0.00995364	0.0132607	0.00195567	0.104536	0.00454971
neg_226.0724_1.303025	No	0.00993725	0.00069202	0.0827892	0.0184611	0.0298152
neg_313.186225_11.0232625	No	0.00993394	0.0230806	0.119553	0.0196573	0.00410149
pos_462.296575_10.7067925	No	0.00991606	0.0014217	0.0234241	7.57e-07	0.069849
neg_274.082175_0.503624	No	0.00988629	0.00877086	0.0153178	0.0103204	0.0163752
pos_415.9956_0.4552207	No	0.00985722	0.0192026	0.00264792	0.0235244	0.0245975
neg_244.142625_2.23190125	No	0.00984126	0.655302	0.0124879	0.0206419	0.0189268
pos_591.2074_10.23664	No	0.00983558	0.00314398	0.233656	0.0102804	4.28e-05
neg_332.0682_2.07128	No	0.00981713	0.0103345	0.0526841	0.0212739	0.00899738
neg_584.2561_11.615185	No	0.00975404	0.026973	0.000968084	0.0395811	0.157351
pos_662.5096_12.9878225	No	0.0097499	0.00260344	0.00402959	0.00504951	0.0332783
neg_952.68125_13.5300875	No	0.00974235	0.00571633	0.0397552	0.031913	0.188107
neg_932.6572_7.47752975	No	0.00970441	0.000283926	0.190089	0.197336	0.00144077
neg_464.38445_13.2272375	No	0.00970204	0.042738	0.00047432	0.0273259	0.00539847
pos_259.1784_5.22075375	No	0.00968167	0.0119673	0.0101528	0.0159947	0.0080596
neg_848.6053_11.0237575	No	0.00961657	0.0103548	0.0161851	0.0515615	0.0187565
pos_764.344525_11.6057275	No	0.00960067	0.268957	0.000461112	0.000459906	0.0196775
neg_531.3277_5.58922875	No	0.00959261	0.219614	0.00437852	0.000812206	0.0159533
pos_365.365925_12.6650675	No	0.00956167	0.0156244	0.000129316	0.0154861	0.0400565
neg_1214.691_10.8748725	No	0.00955284	0.00901378	0.139736	0.0285351	0.103089
neg_356.2316_5.369383	No	0.00955189	0.31925	0.00786626	0.0292009	0.00835646
neg_725.689825_13.7130175	No	0.00952411	0.00516158	7.76e-06	0.00871728	0.00608663
pos_318.030275_1.28274925	No	0.00951366	0.00233468	0.016617	0.0198104	0.0678179
pos_477.322425_10.7429925	No	0.00950104	0.0113362	0.445096	0.16654	0.0530346
pos_840.24985_11.60811	No	0.00949146	0.0745019	0.0503448	0.031607	0.0753966
neg_580.315_5.25553875	No	0.00949128	0.456496	0.0272255	0.0952773	0.0587822
pos_773.556675_12.84337	No	0.0094866	0.00572772	0.0690316	0.141608	0.00383516
neg_392.2931_9.95498775	No	0.00946697	0.000189045	0.00230131	0.000887874	0.00928603
neg_384.1541_1.30069825	Yes	0.00945311	0.00685382	0.0197408	0.0156852	0.258154
neg_362.07595_11.0221775	No	0.00944881	0.00477635	0.00175224	0.312204	0.00446738
neg_1420.0055_9.33176375	No	0.00944244	0.00413464	0.135417	0.0719808	0.000856589
neg_745.47615_8.6059065	No	0.00941154	0.261174	0.0166983	0.223137	0.0141443
pos_805.260675_11.60488	No	0.00939225	0.0505983	0.00122869	0.00719956	0.0235124
neg_1062.17075_0.595413225	No	0.00932835	0.00606177	0.00100891	0.00616804	0.138362
neg_386.1208_11.024905	No	0.00931308	0.0303325	0.0183079	0.17316	0.00122253
neg_342.27705_11.2331175	Yes	0.0093051	0.00404087	0.00961917	0.00729721	0.00145237
neg_757.495925_6.6827135	No	0.00930475	0.328566	0.00318421	0.0535823	0.0255212
neg_948.617675_10.74105	No	0.00929915	0.000216087	0.374594	0.216471	0.0288246
neg_194.095225_7.0370365	No	0.00928443	0.00667366	0.00200472	0.00123338	0.00130048
neg_281.048525_2.208991	Yes	0.00926943	0.00940659	0.0247454	0.0235148	0.00405127
pos_495.33415_10.5891475	No	0.00922465	0.0112828	0.328188	0.0954791	0.0450551
pos_824.353_11.6081525	No	0.00919757	0.115956	0.0316137	0.00433912	0.0143029
neg_168.0297_0.67792035	No	0.00919441	0.00379924	0.00245768	0.0319514	0.0222874
pos_700.553525_12.7215225	No	0.00919118	0.0511527	0.295287	0.00985301	0.118863
neg_366.14415_0.8399008	No	0.0091731	0.00865861	0.0199913	0.00011084	0.0181747
neg_483.33565_12.531165	No	0.00916065	0.0383167	0.00245405	0.0236808	0.0486135
neg_663.8064_0.438989375	No	0.0091451	0.00446628	0.0474354	0.133766	0.0134898
neg_577.3386_10.2597875	No	0.00913627	0.00650492	0.060635	0.135292	0.0144156
pos_603.339075_10.9230725	No	0.00910787	0.00408354	0.124959	0.00711785	0.0708282
pos_366.248375_6.79832225	No	0.00910699	0.0735153	0.0283766	0.017379	0.101605
neg_805.523675_13.1234375	No	0.00908136	0.000588286	0.063023	0.0476919	0.0816738
neg_470.23435_9.58542825	No	0.0090706	0.00260185	0.00471435	0.00127863	0.0297016
neg_958.1953_0.576116375	No	0.00906865	0.0490679	0.0333801	0.0201096	0.0825668
pos_362.209525_6.98250275	No	0.00905781	0.00597345	0.0902193	0.0234138	0.00681486
neg_1111.5915_13.252075	No	0.00902041	0.0295873	0.00219711	0.00360106	0.00816906
pos_309.30365_11.8996475	No	0.00901125	0.0297089	5.36e-05	0.000706834	0.0594748
neg_332.137825_6.2200365	No	0.00900695	0.000123429	0.0196949	0.00501887	0.0276867
neg_529.312025_5.895715	No	0.00899349	0.524572	0.104309	0.156638	0.0370925
neg_1193.59325_13.2464325	No	0.00893833	0.0795711	0.000112633	0.00791366	0.186187
neg_1618.014_10.6339475	No	0.00891688	8.98e-05	0.43177	0.187552	0.0743471
neg_625.37735_11.0222175	No	0.00891374	0.00305383	0.0472364	0.102447	0.00844854
pos_172.071175_1.054178	No	0.00891057	0.00346971	0.0987788	3.41e-06	0.00335586
neg_1132.6885_10.8741775	No	0.00888087	8.64e-05	0.277727	0.0797579	0.0900859
neg_1710.01975_10.8725175	No	0.00887757	2.17e-06	0.452472	0.221665	0.113786
neg_773.556625_11.0073975	No	0.00885386	0.00777745	0.106563	0.017367	0.0484622
pos_236.17745_8.66866925	No	0.00880667	0.00825122	0.0289339	0.0189535	0.372367
neg_286.167675_11.02259	No	0.0087799	0.00891013	0.0102698	0.24569	0.000110202
neg_358.095075_1.6059335	No	0.00874537	0.00994903	0.0084629	0.00337247	0.0151575
neg_412.35505_12.0477	No	0.00868614	0.0338383	0.0330869	0.000689522	0.0615166
pos_479.30325_10.712845	No	0.00868036	0.000112367	0.0425895	0.0839949	0.0283682
neg_484.1745_11.02567	No	0.00864517	0.000140881	0.0372266	0.120976	0.000763033
pos_250.191125_8.76897625	No	0.00863906	0.0937373	0.0792292	0.00443372	0.0446381
neg_175.99655_1.3359035	No	0.00859921	0.00655863	0.016426	0.000387197	0.00204289
neg_94.0424_1.3358405	No	0.00857869	0.000176547	0.0118189	0.000411073	0.000344236
pos_593.3012_10.7410125	No	0.00855378	0.00699234	0.323229	0.226169	0.085707
neg_1170.68525_10.6437225	No	0.00851668	9.49e-05	0.183034	0.0679699	0.000579998
neg_244.204025_9.51342	No	0.008509	0.140893	0.0118701	0.129005	0.022815
pos_341.166375_8.2495735	No	0.00850392	0.0801317	0.0919774	3.55e-05	0.38962
neg_824.362175_11.026795	No	0.00848448	0.00410569	0.00251499	0.00543506	0.0156302
neg_628.382975_9.82654425	No	0.00847883	0.00851439	0.0235847	0.00138543	4.47e-05
neg_189.0792_4.75439425	No	0.00846753	8.51e-06	0.0713643	0.00284803	0.000713564
pos_608.139375_0.6226303	No	0.00846047	2.74e-06	0.00132799	0.0184438	0.00370989
neg_572.366725_12.0520625	No	0.00842959	0.0710563	0.00867803	0.019547	0.29992
neg_210.16205_7.329818	No	0.0084083	0.0151235	1.43e-06	0.00823466	0.0412066
neg_144.091475_0.5011375	No	0.00838267	0.00264892	0.0772027	0.0788341	0.0127584
pos_519.333025_10.362555	No	0.00835156	6.55e-05	0.221856	0.106568	0.0402762
pos_385.257875_5.53654125	No	0.00833752	0.288142	0.00176384	0.103974	0.275392
pos_479.3018_10.8517525	No	0.00833002	0.00654081	0.192654	0.2675	0.0449165
pos_813.172425_0.537735725	No	0.00829527	0.00580251	0.0141984	0.0187787	0.0265556
neg_70.0174_0.677996425	No	0.00829024	0.0163068	0.0343119	0.00281102	0.00851663
neg_696.479175_6.617189	No	0.00827326	0.299615	0.0104531	0.057344	0.00427836
pos_259.141875_3.67559675	No	0.00826494	0.348711	0.0106026	0.0525973	0.0132559
neg_258.15945_2.9439855	No	0.00820412	0.410434	0.0312587	0.00356387	0.000141451
neg_160.12275_0.50214305	No	0.00818853	4.53e-05	0.0591983	0.0361522	0.00800697
neg_1032.6925_11.0199975	No	0.00818375	3.82e-05	0.0199715	0.114863	0.0233247
neg_135.0689_2.20835325	Yes	0.00818367	0.00016079	0.035183	0.0362867	0.0043852
neg_548.2313_12.13249	No	0.00817443	0.000112259	0.00402403	0.000965429	0.00684833
neg_688.0846_0.499921575	No	0.00817248	0.0272939	5.59e-05	0.00267129	0.0582461
pos_104.0261_2.17082325	Yes	0.00816253	1.65e-05	0.0412053	0.0336566	0.000629523
neg_725.0223_0.687919825	No	0.00813885	0.000100083	0.000491765	0.00142565	0.00254821
neg_173.999525_1.33596925	No	0.00806115	4.89e-05	0.0132754	0.000344618	0.001164
neg_296.196375_10.647685	No	0.00804596	0.0251107	0.00645931	0.00427167	0.0249313
neg_743.359675_10.639815	No	0.00803191	2.79e-06	0.178877	0.0309914	0.0154522
neg_196.060525_2.35837575	No	0.00798314	0.000449942	0.00537972	0.0348237	0.0140923
pos_213.082525_6.4133835	No	0.00798145	0.0424809	0.0529448	0.0281604	0.0733329
neg_251.151475_10.8611825	No	0.00797835	0.148191	0.0104272	0.196795	0.0834719
neg_880.55725_11.02032	No	0.00793577	0.0158775	0.0228637	0.149686	0.0174828
neg_147.9912_0.55504835	No	0.00791422	0.0131096	0.0828341	0.00668994	0.00216888
pos_672.520625_12.4411	No	0.00791057	0.00147453	0.19411	0.000884999	0.0114048
pos_458.2417_10.74226	No	0.00790288	0.031173	0.154993	0.189556	0.109875
neg_869.94815_0.44378965	No	0.00789896	0.00252538	0.00134115	0.0123641	0.016643
pos_694.49935_6.5829375	No	0.00788666	0.125602	0.00252038	0.0186279	0.0694535
pos_90.046975_0.931698875	No	0.00785789	0.002055	0.0650571	0.00671054	0.00950989
pos_973.14505_0.623885875	No	0.00784411	0.00338394	0.00470919	0.044654	0.162178
neg_292.093425_0.50210355	No	0.00783633	0.00687494	0.0682122	0.101791	0.0206064
pos_313.2255_6.12857175	No	0.0078157	0.000460979	0.0612442	0.00633498	0.0691174
neg_1182.70275_10.920265	Yes	0.00781251	0.000163257	0.159969	0.0267949	0.0772986
pos_120.057575_3.34002875	No	0.00779876	0.0363997	0.00242094	0.0344653	0.00180966
neg_179.059_2.2082755	Yes	0.00779364	9.54e-05	0.0391337	0.0364506	0.00311979
pos_695.64295_12.42611	No	0.00776606	0.0517209	0.023502	0.136417	0.0486372
neg_584.28945_6.08811525	No	0.0077463	0.000257706	0.00461823	0.00178918	0.0508965
pos_208.11035_8.62859325	No	0.00774013	0.000167746	0.0590193	0.0186191	0.00571146
neg_532.064125_0.93456225	No	0.0077219	0.00771003	0.00183622	0.0224629	0.072303
pos_336.2061_7.40993375	No	0.00771961	0.0057396	0.0470824	0.0161371	0.0200591
neg_605.8479_0.438230975	No	0.00771356	0.00705548	0.0897712	0.015834	0.00869567
pos_99.068325_1.437575	No	0.00770456	0.00134806	0.000318268	9.51e-05	0.0415069
pos_622.514725_13.43701	No	0.00770293	0.0975626	0.0290222	0.0145139	0.013495
neg_492.16845_11.02539	No	0.00768503	0.0372506	0.0143604	0.12625	0.0359899
neg_332.160175_10.26424	No	0.00766131	0.0292409	6.91e-05	0.000193608	0.000320193
neg_455.30015_5.748675	No	0.00763823	0.330142	0.00754082	0.0181172	0.00310527
neg_1628.01775_10.8723925	No	0.00759102	0.00134169	0.339924	0.109969	0.124939
neg_243.14715_3.90424825	No	0.00759096	0.25699	0.0105664	0.00774222	0.0386123
pos_861.615575_12.653425	No	0.00758381	0.00208532	0.044873	0.0944458	0.262189
neg_776.3981_7.51973425	No	0.00757939	0.00542852	0.00158924	0.000760572	0.000411845
pos_360.26685_10.4295575	Yes	0.00754904	0.0101294	0.103587	0.0480016	0.00251107
pos_590.489325_13.4387475	No	0.00753115	0.00685181	0.027042	0.0822412	0.102438
neg_755.48105_6.79708975	No	0.00752337	0.330349	0.00858666	0.024162	0.0171232
neg_571.3491_10.2210875	No	0.0075192	0.00673011	0.0658112	0.0197932	6.74e-06
pos_317.2721_7.57682375	No	0.00751624	0.00984822	0.00622093	0.0113687	0.0168638
pos_767.5841_13.3340975	No	0.00751253	0.00492686	0.0260915	0.0187661	0.0233194
neg_512.407775_11.77162	No	0.0074965	0.00373443	0.00468286	0.021285	0.0244024
neg_132.079225_2.40609075	No	0.0074892	0.000945246	0.00902288	9.73e-05	0.00212085
pos_769.5965_13.402835	No	0.00748241	0.011903	0.0602974	0.159213	0.0389575
neg_268.131375_8.707835	No	0.0074816	0.00331043	0.0708491	0.0400444	0.0138446
neg_425.2055_7.06742825	No	0.00748069	0.0506285	0.0676281	0.00954975	0.0031554
pos_326.1939_3.677988	No	0.00745721	0.164547	0.00220526	0.129126	0.305295
neg_716.4191_11.640155	No	0.00743556	0.000479561	0.0144434	0.00363864	0.00470159
neg_902.552975_11.0209825	No	0.0074297	0.0174378	0.0421211	0.15211	0.0114873
neg_672.276175_11.630275	No	0.00741928	0.244505	0.00057379	0.000716043	0.00427427
neg_278.05025_0.572981075	No	0.00741834	0.00113143	0.00803763	0.00615158	0.0472004
neg_481.317975_10.87856	No	0.00740492	0.00150315	0.354458	0.237389	0.0627626
neg_282.10845_1.61414925	Yes	0.00739137	0.00384506	0.0137053	0.00870716	0.0633197
neg_314.245875_10.9893625	No	0.00737738	9.37e-05	0.000258364	0.0171188	0.0225189
neg_518.332575_8.15007425	No	0.0073509	0.22037	0.0236152	0.00872688	0.216706
neg_666.103075_0.503078225	No	0.00731603	0.0259926	0.0335947	0.0242553	0.100355
neg_989.121575_0.615838475	No	0.00731354	0.0346668	0.00156471	0.0712623	0.0908329
neg_1088.58375_12.837005	No	0.00730532	0.0504656	0.136533	0.0622234	0.0235129
pos_352.02815_0.503322025	No	0.00730152	0.0136278	0.00743163	0.0167602	0.0243413
neg_455.33665_7.9566255	No	0.00726864	0.0256409	0.01284	1.24e-06	0.0195571
neg_1050.73275_8.24608975	No	0.00723978	0.0241091	0.101803	0.00770702	0.018689
neg_1144.571_12.7603675	No	0.00723896	0.0544372	0.0740278	0.0222483	0.0185267
pos_356.293175_11.4277075	No	0.00720792	0.0137491	0.0542334	0.00437241	0.0170797
pos_811.609275_13.5058275	No	0.00716999	0.00462641	0.073398	0.143445	0.0262471
pos_476.09665_0.63091965	No	0.00716462	0.0110027	7.49e-05	2.73e-05	0.00189674
neg_498.3328_11.9173975	No	0.00715921	0.00487648	0.0223677	1.95e-05	0.0272417
neg_506.102175_0.5252533	Yes	0.0070919	0.00247464	0.000783974	0.00740215	0.0241527
neg_861.3327_11.534525	No	0.00708588	0.0467866	0.0371148	0.0206295	0.0915388
neg_456.3315_5.255031	No	0.00707621	0.497865	0.0144611	0.0650279	0.0275594
neg_1599.141_13.323435	No	0.00707397	0.0438915	0.0571568	0.103071	1.12e-05
neg_942.2221_0.579343725	No	0.00706798	0.0269823	0.00663503	0.049032	0.0796535
neg_460.12215_0.625079325	No	0.00706733	0.01506	0.0005534	0.0343498	0.0762562
neg_924.579525_12.835715	No	0.00705593	0.0330401	0.0907495	0.0470356	0.00751114
neg_502.182125_7.35344325	No	0.00703892	3.37e-05	0.0476546	0.040401	0.00536869
neg_422.23105_7.06788425	Yes	0.00702689	0.0110559	0.0607214	0.0299458	0.000259513
neg_548.04925_0.69199625	No	0.0070156	0.00701707	0.104117	0.00229728	0.0300934
neg_505.90425_0.441469625	No	0.00700457	0.00460386	0.0185935	0.00401046	0.180307
neg_481.317475_11.3567975	No	0.00699721	0.0137547	0.499631	0.0911519	0.0231796
pos_749.28375_11.3856075	No	0.00698491	0.0027009	0.138686	0.0979309	0.0184149
neg_539.193325_11.0249425	No	0.00698006	0.00159765	0.00792995	0.0478751	0.000390054
neg_737.342325_10.637545	No	0.00697181	0.0165417	0.101898	0.0177244	0.00083434
neg_810.5942_11.02185	No	0.00697152	0.0252993	0.00871355	0.0901119	0.0648895
neg_885.59045_7.064531	No	0.00696197	0.0439343	0.0123576	0.000530197	0.00298596
neg_433.25425_4.0176565	No	0.00695662	0.649373	0.0214541	0.00872266	0.000123129
neg_410.412475_13.4383	No	0.00695603	0.0107956	0.00536745	0.00455874	0.0572383
neg_362.28225_12.2116675	No	0.00691917	0.0453475	0.000739444	0.0179766	0.0396268
neg_316.261625_9.80430175	No	0.00691907	0.00190783	0.0381586	0.00928692	0.0102374
neg_532.35905_3.73654175	No	0.00690837	0.38119	0.00240468	0.0401963	0.00273415
neg_168.04195_2.93875325	No	0.00689359	0.122311	0.000131741	0.0380636	0.0237612
neg_839.568325_13.2099975	No	0.00689269	0.00431717	0.107877	5.76e-05	0.0183262
neg_1226.57225_12.7600875	No	0.00689034	0.0811845	0.0121505	0.0277101	0.119524
neg_211.060875_4.754756	No	0.0068712	0.0150679	0.0220891	0.00319871	0.000723991
pos_606.15055_0.526563025	No	0.00684509	0.000286381	0.00777827	0.0544166	0.00215592
neg_422.3394_11.8763325	No	0.00683665	0.00929296	0.00269251	0.0524101	0.0126398
neg_773.5365_13.1450625	No	0.00682547	0.0185964	0.060802	0.0794418	0.174917
neg_1026.641_10.873775	No	0.00681756	2.43e-05	0.35062	0.170662	0.0598282
neg_1152.7435_11.0208575	No	0.00676439	0.0305989	0.022162	0.12081	0.0379286
neg_996.617925_10.5248475	No	0.00675866	0.00231515	0.162581	0.116143	0.000193527
pos_259.14295_4.1906245	No	0.00674835	0.119716	0.00516688	0.251042	0.0760648
neg_1331.18625_0.60365515	No	0.00674341	0.0135432	0.0433993	2.32e-05	0.00526501
neg_706.52585_12.457385	No	0.00673126	0.0054003	0.102117	0.00220021	7.89e-05
neg_702.4152_11.0240275	No	0.00672439	0.0192536	0.0265036	0.0673927	0.0396
neg_606.267175_12.1337125	No	0.00672385	1.91e-06	0.00377373	0.00698367	0.038017
pos_328.157475_2.858394	No	0.00671582	0.181493	0.000960323	0.274526	0.392299
neg_1171.6085_13.4323925	No	0.00668309	0.0438024	0.00696625	0.0666679	0.500544
neg_498.378775_4.34755975	No	0.00667847	0.146365	0.190184	0.132448	0.0161332
neg_624.27645_6.689018	No	0.00666464	0.0112082	0.00135717	0.0131129	0.0186335
neg_1278.27025_0.5760514	No	0.00666021	0.00077788	0.0170593	0.00349396	0.104473
neg_814.5453_12.5517225	No	0.00665024	0.0160577	0.050656	0.0383435	0.000427387
neg_402.96335_0.49197975	No	0.0066451	3.34e-05	0.00571105	0.00747575	0.0480651
neg_600.283525_5.2548085	No	0.00664455	0.0976033	0.00056407	0.0886583	0.172267
neg_979.57255_13.2182475	No	0.00663213	0.0167822	0.0271463	0.00210657	0.00359955
neg_763.54655_8.8252345	No	0.00662571	0.00220015	0.0774435	0.000676227	0.00236414
neg_386.1769_6.56913375	No	0.00662416	0.000557415	0.00144157	0.00634695	0.00683809
pos_435.311175_7.409152	No	0.00661358	0.0189862	0.0116482	0.0692901	0.0733234
neg_581.3475_12.4703025	No	0.00658855	0.133481	0.00908149	0.000152841	0.0666014
neg_873.57115_13.288295	No	0.00658846	0.0128692	0.00010691	0.00581084	0.0143772
pos_593.223625_10.7124325	No	0.00658742	0.0125636	0.0165837	0.0411662	0.162423
pos_884.211325_0.5239933	No	0.00657759	0.0272227	0.000219128	0.000142019	0.0777132
neg_767.359475_10.63642	No	0.00656012	0.00619996	0.0537049	0.00116488	0.0392024
neg_932.655825_7.6554945	No	0.00654948	0.025744	0.00801624	0.0138373	0.0359881
neg_503.30155_10.7956675	Yes	0.00654596	1.76e-06	0.0841702	0.109516	0.0412904
neg_441.320975_7.37787575	No	0.00652103	0.721413	0.00617382	0.0180746	0.0100372
neg_530.4712_13.44397	No	0.00652027	0.0212654	0.0111875	0.049596	0.00186776
pos_270.147325_7.17133475	No	0.00650914	0.00889724	0.0496835	0.0847576	0.000468742
neg_473.956275_0.446511325	No	0.00649036	8.53e-06	0.13855	0.0987528	0.00658743
pos_194.080525_3.81282075	No	0.00648153	0.00210082	0.0054891	0.00833772	0.00604177
neg_540.3893_7.235543	No	0.00647778	0.0646503	0.000747274	0.00011772	0.0184758
neg_332.19905_7.06823375	No	0.00646379	0.00371658	0.0404635	0.0182006	0.00161391
neg_242.22475_10.865815	No	0.00646134	0.371513	0.0148129	0.0430632	0.156549
neg_336.010025_0.58309515	No	0.00644454	0.0695832	0.00200095	0.00483868	0.0221891
neg_805.5681_7.7397345	No	0.00641134	0.00393758	0.0815937	0.00796958	0.013551
pos_296.232875_9.341072	No	0.00637704	0.0481941	0.0241627	0.147885	0.115244
neg_602.20275_11.647455	No	0.00636541	0.00902403	0.000289048	0.00470924	0.014678
pos_543.33345_10.5201275	No	0.00636299	0.0143125	0.0778253	0.0443853	0.0163922
neg_226.1577_7.83502925	No	0.00634292	0.0320869	0.00806124	0.0403717	0.252568
neg_981.589875_13.3626375	Yes	0.0063298	0.0085289	5.1e-05	0.018781	0.0285237
neg_699.4251_11.96959	No	0.00630352	0.0566718	0.000594911	0.0154962	0.00547411
neg_562.421075_12.068385	No	0.00628835	0.050523	0.00795003	0.0181829	0.148072
pos_886.47655_7.57235325	No	0.00627158	0.00310143	0.0744951	0.0676422	0.0164956
neg_474.370975_12.1786675	No	0.006269	0.00290742	0.000976866	0.00707617	0.0288103
pos_326.17825_10.9606525	No	0.00625578	0.00784755	0.037247	0.028773	0.00234305
neg_379.249225_10.14018	Yes	0.00621751	0.00521368	0.172961	0.0153731	0.000304304
neg_579.400275_6.8614915	No	0.00617321	0.0441549	0.0447584	0.0132132	0.00304524
neg_215.1523_5.4865345	No	0.00617088	0.679807	0.00804259	0.00325334	0.00421311
neg_501.28645_10.5250325	No	0.00616732	0.000641345	0.0479746	0.0555017	0.00284306
pos_292.998425_2.171466	Yes	0.00616192	6.76e-07	0.0606218	0.0228939	0.0057797
pos_368.37675_10.26294	No	0.00615418	0.00568825	0.000192722	0.0166135	0.000101245
pos_644.535525_13.6170125	No	0.00614441	0.0363462	0.0348002	0.000126826	0.0211841
pos_273.1579_4.998827	No	0.00613812	0.251621	0.00236878	0.000341038	0.00206012
pos_292.0913_0.62653755	No	0.00613799	0.00905144	0.00724729	0.00349502	0.201807
neg_996.730625_11.0195325	No	0.00613249	0.00326729	0.0520425	0.0629289	0.00785339
pos_557.273175_8.879356	No	0.00611871	0.000774012	0.036797	0.171855	0.0540189
neg_288.0521_1.61594075	Yes	0.00610926	5.73e-05	8.49e-05	0.00502287	0.165365
pos_370.319675_9.78508775	No	0.00610853	0.00555152	0.0671026	0.0133743	0.0265236
pos_517.316675_10.1565375	No	0.00609764	5.96e-05	0.168178	0.0581412	0.0241479
neg_448.2541_5.63145325	No	0.00609685	0.259399	0.0102727	0.144938	0.138721
neg_155.071225_0.43333395	No	0.0060753	0.00154848	0.0479841	0.00802371	0.0160461
pos_683.5541_12.5259575	No	0.0060635	0.0171545	0.0044263	0.000947562	0.0014044
pos_600.25825_8.92127925	No	0.00605624	0.00657666	0.0608335	0.0188975	0.00835778
neg_453.28615_10.5984425	No	0.00600982	7.1e-05	0.383248	0.116384	0.00741253
neg_522.426875_11.0208425	No	0.00600645	0.00020064	0.00910928	0.0979808	0.0462354
neg_393.22435_4.5987465	No	0.00599511	0.576481	0.00345458	0.000307688	4.59e-05
neg_390.061325_0.5917987	No	0.00598946	0.00609809	0.00369013	0.0750147	0.0488641
neg_782.488275_12.526465	No	0.00597534	0.00066953	0.00353728	0.00157488	0.0277424
pos_401.35065_9.592647	No	0.00597524	0.00361725	0.00662835	0.0267277	0.013222
neg_498.3426_6.27317875	No	0.0059556	0.0424367	0.000183002	0.000877209	0.00567667
neg_880.6168_9.88941125	No	0.00595082	0.000101684	0.0309833	0.0286088	0.01642
pos_636.299625_11.597905	No	0.00593928	0.448036	0.00242136	0.00259353	0.0515541
pos_455.351125_7.66834625	No	0.00593536	0.000160652	0.00220011	0.0427112	0.0414297
pos_674.537675_12.6445075	No	0.00592957	0.0212828	0.195068	0.0138014	0.0191654
neg_1065.6065_13.5238425	No	0.00591355	0.0324355	2.82e-05	0.00952168	0.0556539
neg_1024.621_6.0720705	No	0.00591174	0.0301363	0.00403484	0.113459	0.0287054
pos_630.557025_14.1066675	No	0.00591117	0.0607872	0.00335693	0.0376057	0.000715761
pos_692.52_7.76300475	No	0.0059055	0.00267781	0.0162898	0.0338566	0.0119437
neg_864.5062_11.0222875	No	0.00589664	0.0016347	0.00850591	0.0436071	0.00718672
pos_444.391975_11.938435	No	0.00589435	0.0929885	0.0667263	0.0177778	0.000176948
neg_644.496675_12.13524	No	0.00589283	0.00632055	0.000147617	0.00446683	0.000218769
neg_557.2949_9.59876475	No	0.00589058	0.0416155	9.85e-05	0.0135301	0.035231
neg_230.16315_2.35673925	No	0.00587849	0.244776	0.0134518	0.0188946	0.000891475
pos_197.141575_4.5883195	No	0.00587538	0.381164	0.00142037	0.0660228	0.248379
pos_630.567025_13.017355	No	0.00587218	0.0266344	0.0673652	0.0211052	0.0806783
neg_1296.693_10.874675	No	0.0058692	0.0148508	0.0413534	1.84e-05	0.0658767
neg_469.3159_6.25974625	No	0.00584853	0.161301	0.00283464	0.0336761	0.0573381
neg_1129.608_11.5279325	No	0.005844	0.014975	0.187421	0.00286459	0.0339287
neg_732.5423_12.551365	No	0.00583434	0.0141327	0.0679695	0.0122725	3.19e-05
neg_1278.27725_0.533641575	No	0.00582703	0.0381873	0.00734814	0.109304	0.00279227
pos_159.053875_0.5198076	No	0.00582581	0.00465844	0.0172128	0.0254085	0.0134083
pos_355.272475_8.1447995	No	0.00582433	0.00109294	0.0717546	0.0197452	0.0279864
neg_893.048325_0.68454235	No	0.00581717	0.00106702	0.0383537	0.0119539	0.00982858
neg_270.1469_7.1990205	No	0.00581674	0.0153555	0.00613624	0.0594657	0.0705935
neg_334.214775_7.78915675	No	0.00581641	0.000399595	0.0100729	0.0324538	0.00202792
neg_1166.68925_13.0040225	No	0.0058161	0.0126054	0.000746565	0.00400283	0.00433509
neg_681.468825_9.61645125	No	0.00579486	0.0109621	0.0330141	0.0648709	0.017262
pos_768.400275_7.42413875	No	0.00577464	0.000565517	0.00162395	6.63e-05	0.00460095
neg_118.06345_1.0572195	No	0.00575076	0.00284813	1.93e-05	0.00125328	0.00342566
pos_158.073125_5.113121	No	0.0057453	0.0478876	0.162291	0.0201393	0.0421904
pos_567.332_10.414465	No	0.00574231	0.0020119	0.0951007	0.0645504	0.00498916
neg_800.53945_7.509933	No	0.00574083	0.000810371	0.0242148	0.0632004	0.000460388
neg_1230.65575_10.8776825	No	0.00573107	0.036474	0.0450971	0.0488072	4.69e-05
neg_759.292025_10.881305	No	0.00572974	0.0162326	0.0101266	0.0275231	0.032487
neg_433.189325_11.0285175	No	0.00572901	0.00721153	0.0490685	0.04084	0.00205715
pos_465.32135_11.52263	No	0.00572548	0.0200697	0.149999	0.0293507	9.98e-05
neg_125.023575_0.677822975	No	0.0057093	0.000508743	0.00563153	0.000913917	0.106787
pos_274.066025_1.652015	Yes	0.00569933	0.0124541	0.0299751	0.00137242	0.043909
pos_357.2261_4.02929675	No	0.00569564	0.192238	0.0115027	0.0110712	0.120944
neg_380.09905_2.20744575	Yes	0.00569272	0.000816768	0.0397963	0.0263816	0.00039414
pos_289.15225_1.13353175	Yes	0.00568207	0.00728418	0.0101225	0.000201648	0.00558479
neg_559.34055_11.52935	No	0.00566823	0.0268797	0.159094	0.0152311	0.0861245
pos_1017.11_0.512443325	No	0.00566625	0.000399795	0.00407716	0.000500797	0.0202471
neg_504.084375_0.6619104	No	0.00558304	0.0160643	0.0517512	0.0146737	0.000717528
pos_456.331275_5.157782	No	0.00557369	0.000713841	0.00907319	2.89e-05	0.0240223
pos_854.35935_7.41719175	No	0.00555291	0.00648792	0.016588	0.00251632	0.00223762
neg_1115.084_0.60394855	No	0.00555052	0.00171358	0.00409276	0.0199076	0.0594
pos_300.111175_6.12813425	Yes	0.00554201	0.0135302	0.0228	0.0697223	0.00118252
pos_244.09855_3.54951775	No	0.00552503	0.0151561	0.00174786	0.562725	0.116166
neg_415.997975_0.4522193	No	0.00550798	0.00426752	0.241794	0.0362611	0.00843615
neg_1547.15425_13.0080375	No	0.00550599	0.00727363	0.150895	0.0468449	0.0205111
neg_468.2016_11.025775	No	0.00548228	0.0117824	0.00231783	0.149333	0.0271239
pos_311.022675_10.7428575	No	0.00548158	0.00538622	0.0842414	0.015564	0.00180829
neg_274.082425_0.614730425	No	0.00546149	0.02048	7.12e-07	0.0222474	0.00977257
neg_1214.68875_10.73104	No	0.00544662	0.00417162	0.221647	0.0503036	0.100445
neg_800.440275_7.50597925	No	0.00544303	0.00178008	0.000792351	0.0193757	0.00696181
neg_454.3162_5.2514435	No	0.00543795	0.281522	0.0107126	0.0881785	0.0320238
pos_759.58025_13.3595425	No	0.0054357	0.0110322	0.0208219	0.0987335	0.0121203
neg_936.210175_0.58139335	No	0.00542389	0.00523616	0.0390756	0.0137348	0.0865162
pos_953.5091_13.198275	No	0.00542021	0.000602086	0.00662074	0.0424774	0.0121228
neg_565.352425_12.6598525	No	0.00539484	0.444605	0.000103323	0.000996051	0.0204828
neg_1190.76125_12.9851125	No	0.00538989	0.00300487	0.00220993	0.0112645	0.00185274
neg_790.488475_7.5280035	No	0.00538926	0.00171202	0.000597667	0.0521196	0.143382
pos_659.48245_10.6536675	No	0.00537005	0.00206205	0.0295906	0.0311187	0.0240839
neg_324.042925_1.30241125	No	0.0053626	0.00279895	0.0529056	0.0130949	0.00278673
neg_436.044425_7.3565155	No	0.0053556	0.000711176	0.0446293	0.018706	0.00825334
neg_613.312325_10.88192	No	0.00533605	5.18e-05	7.02e-09	0.000485023	0.0172794
neg_188.1414_7.90868925	No	0.00533204	0.00275275	0.0167342	0.00455907	0.000592205
neg_884.2139_0.527917875	No	0.00533088	2.7e-06	0.0425803	0.00302847	0.0260974
neg_1038.79_11.0218725	No	0.00531304	0.0323109	0.0411966	0.0580184	0.0175288
pos_183.0105_3.54999925	No	0.00530375	0.000363483	0.0535325	0.0010784	0.176652
pos_688.52565_13.02618	No	0.00527055	0.0204911	0.113108	0.0424754	0.141514
pos_452.0766_0.9308316	No	0.00525545	0.00290445	0.0371866	0.000369137	1.44e-05
pos_749.5932_12.3109775	No	0.00522046	0.0445433	0.0183419	0.0452277	0.0200081
pos_522.339375_5.68622175	No	0.00521617	0.359339	6.27e-05	0.0141772	0.279879
pos_315.12365_5.11527575	No	0.00521016	0.00269102	0.0250424	0.0590864	0.0256771
neg_547.88895_0.43993475	No	0.00520591	0.00044785	0.047091	0.0327923	0.00121681
pos_234.162075_9.36574125	No	0.00519385	0.00796615	0.00157126	7.35e-05	1.59e-06
neg_188.104925_5.27394725	No	0.00518044	0.00107802	0.00350208	0.00286418	0.00116828
neg_787.530575_7.6835215	No	0.00518041	0.289884	0.0407614	0.231221	4.15e-06
neg_688.552475_13.0067025	No	0.00517773	0.0274378	0.0293305	0.00508653	0.133653
neg_1228.687_10.641785	No	0.0051664	0.00964665	0.196133	0.0466924	5.39e-05
pos_169.052625_1.2810125	Yes	0.00514339	0.0126403	0.190377	0.00805461	0.134705
pos_179.058075_2.1710615	Yes	0.005138	0.000467003	0.0415352	0.0514223	0.00104117
neg_726.119675_0.612766225	No	0.00512133	0.00115558	0.00421813	0.061503	0.0113572
neg_228.209525_11.0204375	No	0.00512029	0.0166463	0.0155517	0.0771277	0.000667705
pos_618.472475_9.53443575	No	0.00511946	0.000294904	0.0387162	0.00836359	0.000502118
pos_594.375225_10.87751	No	0.00511869	0.0241015	0.0141257	0.0712027	0.00168022
neg_426.313475_11.7140475	No	0.00509749	0.000428406	0.0615139	0.00279053	0.20558
pos_243.1837_11.941785	No	0.00508939	0.0252386	0.0750046	0.0704339	0.0176555
neg_715.420175_11.8734625	No	0.00507052	0.0123653	0.0125806	0.00695122	0.0403734
pos_507.332575_10.5898025	No	0.00506963	0.00666259	0.13502	0.000563177	0.000377931
neg_697.365525_10.88106	No	0.00504819	0.0254666	0.0280351	0.00798882	0.0760137
neg_984.534425_7.51621125	No	0.00503912	0.00315381	0.0030707	0.00264888	0.00621046
neg_1017.111_0.591399075	No	0.0050264	0.00349311	0.0257007	0.0135327	0.0998651
pos_807.3855_11.602475	No	0.00502385	0.0474053	0.0234596	0.0363208	0.00868754
neg_518.34735_7.76166325	No	0.00501695	0.0254498	0.0050762	0.0228715	0.00629778
pos_780.5214_11.299575	No	0.00500528	0.000512271	0.0191095	0.00748754	0.0182677
neg_574.374125_6.0791515	No	0.00499649	0.000843435	0.0099624	0.016335	0.00226768
neg_257.174325_2.285582	No	0.00499089	0.376463	0.00924916	0.00156985	0.0106411
pos_180.06455_2.8506355	No	0.00497983	0.000541042	0.0120028	0.0173194	0.00727401
neg_561.3388_6.40931925	No	0.00497774	0.365289	0.0087324	0.0601415	0.000104758
neg_914.591575_12.5356725	No	0.00495491	0.00137716	0.000263889	0.0132239	0.0533526
pos_110.1096_8.43183675	No	0.00495204	0.331105	0.0217424	0.182388	0.0437282
neg_172.1099_5.5377505	No	0.00494713	0.0250016	0.0316629	0.0365574	0.0534821
pos_159.1258_0.483609875	No	0.00494459	0.00476841	0.00625827	0.0467507	0.000427964
pos_451.37715_8.97041725	No	0.00494248	0.0147691	0.0524537	0.0323271	0.0263412
neg_583.289175_10.5188125	No	0.00490848	0.00696232	0.0210909	0.00636974	0.119494
pos_264.1109_2.4584925	No	0.00490314	0.0177295	1.39e-05	0.0214186	0.0410899
neg_583.431525_5.01851475	No	0.00489746	0.201592	0.010632	0.00594903	0.00257669
neg_760.5747_12.833095	No	0.00485775	0.0406396	0.227576	0.0609388	0.0700876
neg_796.44235_7.51779	No	0.00485678	0.0518461	0.000755464	0.0344339	0.0860497
neg_508.385975_12.9287975	No	0.00484661	0.0467538	0.00893762	0.0457043	0.0324011
neg_174.089175_4.02072425	No	0.00483826	0.0331673	0.0497655	0.0493777	0.0215715
neg_322.139725_7.82660475	No	0.00483443	0.00185449	0.0164855	0.085333	0.0204419
pos_196.120975_3.002466	No	0.00480604	0.00532367	0.00724614	0.0629696	0.00808949
neg_484.376575_11.39496	No	0.00480421	0.00517709	0.00167507	0.0101728	0.0785867
neg_271.19025_3.4459	No	0.00480416	0.281835	0.0046857	0.0420206	0.160383
neg_560.37855_5.78240725	No	0.00477876	0.379015	0.00769371	0.0216867	0.00704749
neg_1163.61775_10.877345	No	0.00477561	0.0146085	0.140858	0.0575559	0.0283716
pos_210.136725_3.991521	No	0.004735	0.000146122	0.00217827	0.035187	0.0493413
neg_1106.74875_11.52789	No	0.00472683	0.0531474	0.184408	0.000164492	0.208701
pos_496.411125_12.668255	No	0.00471835	0.019487	0.00271616	0.0379476	0.0232334
pos_207.1471_0.640379125	No	0.00471487	0.000533181	0.00139544	0.0682254	0.145681
neg_685.35745_10.635135	No	0.0047124	0.009963	0.0539425	3.83e-05	0.0420296
neg_990.7452_7.15303325	No	0.00471031	0.000112826	0.0710579	0.00301651	0.00248272
pos_625.333_10.9275225	No	0.00470356	0.127837	0.00150554	0.286862	0.0887257
neg_224.141325_8.7085375	No	0.00470157	0.0127266	0.0565118	0.0258971	0.00848256
neg_820.547175_13.01715	No	0.00468557	0.0117106	0.0476565	8.7e-05	0.0412205
neg_262.08185_7.355285	No	0.00466678	0.00197894	0.0675085	0.0316529	0.00359853
pos_450.320475_6.03472975	No	0.00466576	0.118458	0.00350976	0.010069	0.047734
neg_149.05605_0.936253275	No	0.0046652	0.0382721	0.000165578	0.00813043	0.00659425
neg_1646.17525_9.59384875	No	0.00465874	0.0167299	0.0232138	0.0157884	0.0025285
neg_641.34275_11.532585	No	0.0046289	0.0437299	0.112613	0.000332854	0.167568
pos_548.392175_7.5734065	No	0.00461689	0.00308912	0.00128968	0.00899578	0.0433602
pos_123.0432_2.67706175	No	0.00461515	0.000249576	0.0254003	0.00765358	0.012954
neg_354.081875_11.022145	No	0.00460354	0.0140489	0.00275558	0.0594594	0.000950499
neg_1170.58575_12.83769	No	0.00459595	0.027779	0.0695786	0.0528391	0.0102059
pos_400.155625_10.2252425	No	0.00458839	0.0388767	0.00636768	0.0690194	0.023824
pos_590.179475_11.72788	No	0.004586	0.0500329	0.0142008	0.138678	0.050986
pos_775.359725_11.604315	No	0.00458579	0.00324805	0.00489469	0.00353549	0.00746302
pos_909.548075_13.1303525	No	0.00458511	0.00256323	0.0343449	0.00715002	0.0702768
neg_341.231775_4.34347925	No	0.0045804	0.396663	0.0171483	0.01519	0.0218489
pos_688.29085_10.5071575	No	0.00457835	0.000953909	0.195068	0.0133669	0.0110766
neg_416.328675_11.914855	No	0.00457546	0.0120173	0.0351923	0.0026388	1.07e-05
neg_758.5273_5.28788175	No	0.00457465	0.0289364	0.00938879	0.0013969	0.0248721
pos_402.001125_0.404768325	No	0.00454651	7.14e-05	0.00877798	0.00362747	0.056434
neg_842.57725_12.8345325	No	0.00454626	0.0514478	0.202069	0.058092	0.0506308
neg_499.270275_10.1788175	Yes	0.00453903	0.0010092	0.156547	0.125975	0.000923127
pos_159.053_0.6318096	No	0.00453341	0.00911435	0.000630006	0.0241731	0.100281
neg_1180.688_10.6349225	Yes	0.00452996	0.00142574	0.246287	0.0826016	0.0781623
pos_512.09435_8.5018885	No	0.00452602	0.0036021	0.0316751	0.0069179	0.00389331
neg_537.3785_8.24265175	No	0.00451621	0.131187	0.156519	0.209329	0.107282
neg_918.639975_7.72797275	No	0.00451002	0.142676	0.000139523	0.00403053	0.0573084
pos_840.64885_13.8626975	No	0.00450129	0.00292128	0.0198494	0.10143	8.94e-05
pos_342.2884_8.71798275	No	0.00449726	0.00699852	0.0426796	0.0464776	0.028161
neg_999.745475_11.0343075	No	0.00449474	0.000683622	0.257123	0.027113	0.000306376
pos_296.272125_12.26409	No	0.00449211	0.0126327	0.026653	0.00790044	0.00692382
neg_1040.18725_0.5790751	No	0.00448971	0.00466117	0.00365146	0.0209019	0.0203172
pos_285.2416_2.87158925	No	0.00445521	0.000220493	0.0118209	0.138944	0.0393825
pos_264.1447_3.1188265	No	0.00444695	0.0581892	0.00323723	0.0145255	0.0624087
neg_711.47895_7.28763875	No	0.00443443	0.148911	0.000957215	0.0483222	0.080989
pos_218.1672_5.8734845	No	0.00443052	0.0174342	0.0319981	0.0083991	0.0273839
neg_956.7873_11.02106	No	0.00441785	0.0231963	0.100101	0.0104608	0.0276193
pos_299.28265_11.0815375	No	0.00440156	0.0599799	0.0660585	0.163083	0.0572427
neg_480.378125_12.2086825	No	0.00439076	5.69e-06	0.0246124	0.00708689	0.0158774
pos_129.0425_2.4578885	Yes	0.0043866	0.00373135	0.00936635	0.0140042	0.00661928
pos_471.3309_6.532845	No	0.00438185	0.177747	0.00198177	0.00382828	0.043957
neg_962.540025_7.51413175	No	0.00438008	0.000473909	0.0773783	0.0180966	0.172171
neg_466.3801_12.56775	No	0.00436558	0.0582101	0.000225731	0.0455761	0.148484
pos_229.168025_6.783176	No	0.00435374	0.236212	0.0113819	0.0454785	0.25232
neg_1116.6145_13.09773	No	0.00433823	0.0683434	0.0270546	0.140604	1.17e-05
neg_710.531275_5.68854	No	0.00433412	0.0806974	0.200196	0.0659016	0.286818
neg_901.602625_13.52013	No	0.00432976	0.00444459	0.0114006	1.38e-05	3.59e-06
pos_370.169425_2.85995175	No	0.00432881	0.0236906	0.00176022	0.00803667	0.0785804
neg_670.538875_12.9839275	No	0.00432656	0.00188306	0.00128474	0.0116444	0.0860112
neg_354.041025_7.35616675	No	0.00431907	2.53e-05	0.0680801	0.0255416	0.0126728
neg_387.3353_11.7150625	No	0.00431714	0.0122279	0.000941828	0.000419564	0.00988508
pos_263.225225_5.8755305	No	0.00431502	0.0020636	0.0130946	0.00216421	0.0308889
neg_496.231725_6.01107175	No	0.00431479	0.0022854	0.0108549	0.00445519	0.0163678
pos_530.34355_10.7299675	No	0.00431293	0.00283286	0.0276389	0.0600269	0.0536931
neg_340.334625_12.8497775	No	0.00430664	0.00265574	0.00267507	0.0005458	0.00717837
neg_644.4236_12.0647825	No	0.00430503	0.00860552	0.0151224	0.00903238	0.0665528
neg_986.5909_13.0116075	No	0.00429811	0.00784921	0.0129325	0.0329857	0.00018875
pos_741.567925_13.29223	No	0.00429477	0.0108869	0.0202245	0.0476684	0.0418714
neg_240.10025_7.35505225	No	0.00428466	0.000738891	0.0610004	0.0362662	0.00500028
pos_145.0528_1.281139	Yes	0.0042832	0.0149972	0.200307	0.00556979	0.180505
neg_849.08595_0.66409335	No	0.00428179	0.000569169	0.00375728	0.00148519	0.000693538
neg_670.467425_10.64384	No	0.00426113	0.390351	0.0387035	0.12253	0.0110266
neg_980.566775_12.7600325	No	0.00426055	0.0366473	0.101388	0.0215625	0.00464337
neg_614.10605_0.631539575	No	0.00425204	0.00197995	0.00283568	0.00242377	0.0818791
pos_381.263675_10.2819725	No	0.00425034	6.76e-05	0.0630089	2.66e-05	0.00251283
pos_330.11315_8.4240635	No	0.00422695	0.000497644	0.0106626	0.0130835	0.000385619
neg_721.50485_13.018455	No	0.00420939	0.00806857	0.0557276	0.00966758	0.167231
neg_468.380175_11.50292	No	0.00420469	0.00821985	0.0412176	0.00886578	0.031734
neg_791.3592_10.6597975	No	0.0042007	0.032305	0.00437842	0.00073286	0.00642311
neg_502.0746_7.35629375	No	0.00419929	0.000455056	0.0124627	0.0324797	5.57e-05
pos_599.31705_10.70439	No	0.00419606	0.019567	0.0696983	0.273901	0.0576037
neg_382.38155_13.2292	No	0.00419445	0.00112499	4.49e-05	0.0236003	0.00116964
pos_335.318975_11.3079675	No	0.00418734	8.61e-05	0.00136085	7.34e-05	0.00934507
pos_824.6874_14.647635	No	0.00415471	0.0034104	0.00302548	1.82e-06	0.000549565
neg_568.38425_6.55665475	No	0.00413683	0.236465	4.69e-08	0.00112838	0.025275
neg_214.168325_4.6587915	No	0.00413591	0.209319	0.010058	2.53e-05	0.00592567
pos_59.073375_9.69292925	No	0.0041277	0.000433732	0.00651835	0.0001	4.99e-08
neg_1417.02775_9.3352995	No	0.00409553	0.0397897	0.116028	0.038265	3.43e-05
neg_764.578_6.4377	No	0.00409453	0.00807873	0.0932417	0.00038357	0.00436944
neg_563.863575_0.437184225	No	0.00408918	0.00467517	0.00401071	0.00116401	0.0529835
neg_694.093525_0.485346625	No	0.00408747	1.48e-05	0.0470074	0.0412254	0.00216176
pos_164.047425_0.624673125	No	0.00408195	0.000343234	0.0105991	0.00192205	0.100234
neg_1005.58975_13.2774625	No	0.0040693	0.0312653	7.05e-05	0.0435521	0.169555
pos_940.738325_13.88399	No	0.0040527	0.00481948	0.0422483	0.0867749	0.0186515
pos_539.358275_10.8299225	No	0.0040495	0.00421127	0.0426627	0.000591252	0.0887558
pos_1094.64175_10.7352125	No	0.00404843	0.00249955	0.0929327	0.0693106	0.00385009
neg_469.31625_6.6298365	No	0.00404153	0.179169	0.00458296	0.0906996	0.0683957
neg_609.326025_10.09963	No	0.00403925	0.00469932	0.092913	0.0118238	0.179073
pos_671.459125_7.71527475	No	0.00401579	0.00233913	0.00185051	0.0573526	0.0501288
pos_456.087475_9.6017935	No	0.00401467	0.165488	0.0160744	0.15005	0.0200765
pos_453.321875_7.204626	No	0.00400223	0.000321714	0.0233468	0.0403854	0.0330463
neg_865.584775_13.26956	No	0.00399816	0.0450893	0.0491128	0.061587	0.0033016
pos_598.43285_10.734665	No	0.0039967	0.0119929	0.502982	0.0966573	0.013847
neg_346.1146_2.50148875	Yes	0.00398215	0.00259437	0.0102008	0.0101666	0.0129733
neg_1068.59575_13.015295	No	0.00398178	0.00632905	0.0109474	0.0291001	0.00696139
neg_527.323025_10.099785	No	0.00397377	0.000345166	0.194011	0.132161	0.138946
neg_544.288725_6.545132	No	0.00397203	0.00111264	0.00786711	0.000107736	0.0233458
neg_665.389_11.4597825	No	0.00396634	0.00295444	0.0618844	0.00601125	0.0903952
pos_117.0578_1.28107525	Yes	0.00395517	0.0120257	0.168987	0.00901196	0.174385
neg_629.370875_11.01033	No	0.00395151	0.000966237	0.00452149	0.0107103	0.00603052
pos_571.364025_11.0716275	No	0.00395051	7.87e-05	0.1001	0.0994396	0.0021434
pos_628.1452_0.507854075	No	0.00394963	0.00970415	0.0126242	0.0100522	4.24e-05
pos_447.143025_0.628880925	No	0.00393517	0.00243035	0.00221526	0.00534117	0.0899026
neg_166.0828_0.936124575	No	0.00393504	0.00502658	6.19e-08	0.00840372	0.00379379
neg_765.3828_11.0241025	No	0.0039334	0.0175642	0.000223007	0.0855401	0.0164518
neg_196.110725_7.355091	No	0.00392728	0.000450393	0.0688456	0.0316805	0.00400625
neg_498.34255_6.54507225	No	0.00392501	0.215248	0.00513823	0.0323729	0.00389929
pos_743.547_13.1102775	No	0.00392396	0.011942	0.010427	0.0104796	0.000170877
pos_183.066325_10.65725	No	0.003913	0.00101803	0.254404	0.183677	0.0681895
neg_490.36375_12.0530775	No	0.00390893	0.0497278	0.0098344	0.00930281	0.196757
neg_1156.68675_10.710525	No	0.00390699	0.00411848	0.306091	0.0739561	0.122874
pos_148.0165_7.14002775	No	0.00390343	0.0279829	0.000144015	0.119783	0.109319
neg_468.0607_0.704205425	No	0.00390128	0.0154374	0.0798218	0.00149342	0.000507008
neg_355.158675_11.023475	No	0.00389983	0.0345821	0.000137013	0.00192317	0.150185
neg_582.3996_6.91870575	No	0.00389358	0.278472	0.000608734	0.0227598	6.15e-06
pos_298.163675_8.42060425	No	0.00389198	0.0371911	0.00320807	0.0480941	0.00363466
neg_1132.684_12.9901125	No	0.00389104	0.00337536	0.000649407	0.010801	0.0430824
neg_196.060375_1.89055925	No	0.00387361	0.000439275	0.0100988	0.0118136	0.00595906
neg_468.322425_11.97567	No	0.00387175	0.00263509	0.00715072	0.00333239	0.0588767
pos_423.309875_6.38340325	No	0.00385359	0.020328	0.000210301	0.0188101	0.0175491
neg_1050.687_10.87301	No	0.00384909	0.00188565	0.155099	0.0282774	0.0871337
pos_512.17415_8.5797435	Yes	0.00384012	0.00116517	0.00795045	8.48e-05	0.0975843
pos_311.35535_10.248685	No	0.00383694	0.0250777	0.0285212	0.00522787	0.0127805
neg_137.02445_3.47774075	No	0.00383076	0.00777334	0.0168881	0.0204632	0.000506752
neg_1078.63325_8.31266325	No	0.00382587	0.0031877	0.0107682	0.0467412	0.0090406
pos_1043.50375_13.2118625	No	0.00382585	0.0130146	0.0147042	0.0674784	0.0160531
neg_292.094075_0.6158246	No	0.00381141	0.00179208	0.00275875	0.00670658	0.0327291
pos_228.2095_10.9597825	No	0.00380452	0.00123937	0.00383281	0.0123654	0.000253965
neg_824.563425_7.6647185	No	0.0038016	0.092987	7.57e-05	0.04692	0.0195405
pos_646.5041_12.34643	No	0.00379802	0.00425848	0.172029	0.0238267	0.00283012
neg_505.317725_10.562265	No	0.00379571	0.000991117	0.252033	0.076938	0.0815163
pos_664.437625_10.6544275	No	0.00379428	0.00184289	0.0311469	0.0514262	0.00303864
pos_166.0491_1.624063	No	0.00379252	0.0015736	0.013433	0.00205404	0.0173478
neg_372.226675_5.782656	No	0.00379192	0.378117	0.000951349	2.87e-06	0.00483947
neg_651.33045_6.38101275	No	0.00378945	0.189669	3.22e-06	0.00245559	0.0177676
neg_789.521575_7.04775525	No	0.00378698	0.204309	0.0112832	0.241135	0.000374349
neg_1681.1425_13.3242825	No	0.00377071	0.022607	0.0256281	0.0569023	0.025333
neg_562.258575_11.6488075	No	0.00376218	0.0163979	0.00734461	0.0289938	0.112293
neg_880.62475_7.502828	No	0.00375606	4.52e-05	0.0128154	0.113523	0.0779553
pos_750.31435_11.59959	No	0.00375482	0.337458	0.00107608	0.000990615	0.0146225
neg_392.2162_11.02387	No	0.00375431	0.00379482	0.0172056	0.106043	0.000748923
neg_328.236675_6.70366725	No	0.00375005	0.662594	0.00837818	0.0173038	0.00173377
neg_994.581775_12.8990225	No	0.0037496	0.0220031	0.13733	0.0528549	0.0339096
pos_784.5567_12.8933625	No	0.00374563	0.00270139	0.164018	0.128292	0.130462
neg_692.484625_7.356528	No	0.00374512	0.4058	0.0502507	0.140061	0.0432717
pos_702.5703_12.8948875	No	0.00374353	0.0226517	0.171604	0.0449472	0.312514
pos_152.047425_3.3798875	No	0.00373285	0.0127517	0.0482091	0.00315594	0.000362521
neg_158.10705_0.5016504	No	0.00373207	0.00108717	0.0496339	0.117144	0.00492636
neg_258.183325_8.95410375	No	0.00373034	9.15e-05	0.0128294	0.0211586	8.36e-05
pos_379.248975_10.0689625	No	0.00372753	6.86e-08	0.177898	0.0199069	0.007519
neg_1130.84075_7.3395365	No	0.0037172	0.0184294	0.0137575	0.0251229	0.0689782
neg_654.414025_11.4188275	No	0.00371529	0.0362124	0.0015017	0.0169941	0.144558
pos_716.4818_6.79530725	No	0.00369244	0.111369	0.000220133	0.126606	0.00490441
pos_469.315625_6.54033325	No	0.00366919	0.19979	0.00276606	0.0740018	0.00238105
neg_1007.6045_13.4272425	No	0.00366074	0.0458673	0.00560536	0.0606746	0.0910613
pos_764.5794_6.32336825	No	0.00366028	0.000297414	0.00360487	0.0589515	0.0130005
neg_652.31425_6.77619475	No	0.00365132	0.0271289	0.00428057	0.00566289	0.0245188
neg_920.242675_0.537344125	No	0.00364224	0.0670247	0.00238381	0.173128	0.00489754
pos_468.331275_5.68237225	No	0.00364009	0.00938976	0.00513116	0.00108535	2.33e-05
pos_915.138975_0.6328234	No	0.00363916	0.0318011	0.0186777	0.00143284	0.0552954
neg_509.348875_11.515155	No	0.00362413	0.0872748	0.047939	0.0114702	0.25443
neg_537.318625_6.631866	No	0.00361351	0.280756	0.0086453	0.112826	0.00443324
pos_775.5661_11.3013075	No	0.00358841	0.0022221	0.00918469	0.00449852	0.0187204
neg_625.29415_6.07509	No	0.00358446	0.0506658	0.0512981	0.0386045	0.0173649
neg_713.34355_10.8776225	No	0.0035814	0.0158001	0.0506189	0.00249752	0.00604556
neg_314.07535_0.49675575	No	0.00356178	0.00966541	0.057495	0.00155787	4.64e-05
pos_495.414275_11.553335	No	0.00354834	0.00071005	0.00672594	0.0372653	0.0474256
neg_1643.1955_9.59430625	No	0.0035354	0.0376706	0.0285456	0.0628821	0.0526774
neg_550.4085_11.0209175	No	0.00352909	0.00653385	0.0456925	0.0526326	0.0103991
pos_885.5483_13.1487825	No	0.00349972	4.53e-05	0.0101317	0.0245739	0.0103134
pos_241.131175_2.981259	No	0.0034995	0.15276	0.00180153	0.00390298	0.00135418
neg_630.49805_13.4830675	No	0.00349652	0.0110273	0.0327558	0.0014009	0.16972
pos_276.17275_9.06495275	No	0.00348199	0.000688932	0.000186459	0.000527754	0.0328358
neg_456.143375_10.2198925	No	0.00348122	0.00368633	0.0032656	0.00193209	0.0725454
pos_257.102975_10.7422425	No	0.00347097	0.00786556	0.313762	0.03971	0.00600233
pos_986.488075_12.724745	No	0.00347012	1.04e-06	0.0741021	0.0247101	0.0184969
neg_330.183325_7.01120225	Yes	0.00346725	0.00797612	0.0494761	0.0185451	0.00256742
neg_1252.588_12.8385925	No	0.00345559	0.0819166	0.0475189	0.0726114	0.00957231
neg_229.168025_6.55431675	No	0.00344587	0.0294244	0.00478221	0.0307101	0.00599568
neg_989.714025_9.21063225	No	0.0034399	0.00157728	0.0423338	0.00645282	0.00494312
neg_276.94935_2.208726	Yes	0.0034397	0.00235425	0.0397956	0.0310587	0.000826717
pos_414.20505_8.5024415	No	0.00343936	0.00745421	0.0236545	0.0580441	3.12e-05
pos_137.047725_0.49972755	No	0.00343697	0.000673692	0.00538864	0.00105885	0.000171087
neg_483.341925_5.0696525	No	0.00343557	0.171076	0.00240632	0.034994	0.00356904
pos_1013.14875_10.7398	No	0.00341834	0.0237845	0.176796	0.546693	0.0517845
neg_200.177575_9.78348225	No	0.0034162	0.315369	0.000451798	0.0133924	0.041692
neg_816.561125_12.7597075	No	0.00340488	0.0352429	0.193441	0.0185925	0.00728711
pos_242.060125_3.54625575	No	0.00340444	0.0512059	0.00012084	0.0499144	0.0882688
neg_975.6167_13.49967	No	0.00339623	0.0635625	0.00589962	0.143837	0.0715818
neg_320.11105_2.13952175	No	0.0033949	0.00127244	0.00888625	0.0327777	0.0632998
neg_146.069975_2.49937225	Yes	0.00339462	0.00206567	0.00849785	0.00371817	0.00913103
neg_88.0178_0.612904375	No	0.00338787	0.00789034	6.48e-07	0.00516283	0.00192288
pos_613.4772_11.3373025	No	0.00337892	0.00358073	0.0238512	0.0372294	0.00207736
neg_1392.9835_9.332383	No	0.00337792	0.00750601	0.0919687	0.041611	0.00112934
pos_678.456925_10.97263	No	0.00336754	0.0143889	0.00911261	0.0115728	0.0168548
pos_573.2526_10.46517	No	0.00336375	0.0123118	0.00517546	0.0823129	0.00554304
pos_842.69735_14.3096775	No	0.00336216	0.00193147	0.0224697	0.0616978	0.0107979
pos_254.1858_8.0642515	No	0.00335812	0.000320332	0.089965	0.315851	0.0677929
neg_264.1122_2.499037	Yes	0.0033581	0.00152695	0.00877999	0.00624693	0.0134077
neg_508.23175_7.6523315	No	0.00334536	0.00101067	0.0207543	0.00404766	0.121577
neg_584.379175_6.50318925	No	0.00333943	0.127429	0.00163551	0.0066135	0.0246493
neg_524.4057_12.1041725	No	0.00333747	0.00746405	0.0238156	5.03e-05	0.0255289
neg_875.54395_13.35964	No	0.00333088	0.00312333	0.000781783	0.013038	0.0178929
neg_667.4892_8.238732	No	0.00332012	0.45046	0.000151186	0.0425184	0.0085821
neg_461.22055_11.6418525	No	0.00331992	0.0290369	0.00729213	0.0450766	0.0108633
neg_518.3953_12.37348	No	0.0033175	0.00109492	0.00890065	0.00461544	0.00211565
neg_188.0816_0.501513075	No	0.00331118	0.00372981	0.107703	0.120629	0.0504271
neg_628.21835_11.77797	No	0.00330891	0.00124263	0.0164999	0.0171821	0.0316891
neg_244.204675_9.34989625	No	0.00330793	0.0309215	0.016965	0.00783115	0.10896
pos_157.1467_7.32478375	No	0.00329847	0.106625	0.00306055	0.0512399	0.174851
pos_142.06285_2.2330375	No	0.00329697	0.129878	2.63e-05	0.0345248	0.0449771
pos_892.712475_13.95807	No	0.00326907	6.62e-05	0.00494508	0.00484694	0.0017559
neg_663.373175_11.068415	No	0.00326576	0.00351032	0.187816	0.0248581	0.00224371
neg_573.411_8.9689705	No	0.00326421	0.0904688	0.00801203	0.0159881	0.00408448
pos_141.0577_1.28128675	Yes	0.00325992	0.00965459	0.128875	0.0319602	0.197798
pos_242.22495_10.96	No	0.00325321	0.00111994	0.000255527	0.0329257	0.000935828
pos_783.57985_13.27304	No	0.0032513	0.000666892	0.108156	0.0630891	0.287387
neg_550.127125_11.0261925	No	0.00324894	0.0118204	0.0135986	0.0802679	2.62e-05
neg_131.058975_0.736033475	No	0.00324409	0.000121905	0.00137673	0.00601583	0.0308515
neg_412.392_13.0633025	No	0.00324377	0.0235068	0.00270589	0.0392501	0.0347454
neg_351.217825_9.20206	No	0.00323812	0.000125121	0.0873862	0.00274218	0.0123588
neg_616.4684_12.43165	Yes	0.00323788	0.00189462	0.00360341	0.00728487	0.0938157
neg_569.369875_11.2211875	Yes	0.0032211	0.00570113	0.192902	0.00860418	0.0260955
neg_541.37475_11.298735	No	0.00321631	0.00341954	0.240167	0.0457585	0.0142021
neg_531.3108_10.8784675	No	0.00320522	0.00287675	0.157188	0.0495086	0.00469835
neg_749.557775_11.043195	No	0.00319029	0.00250203	0.145045	2.78e-05	0.0169793
pos_565.26925_9.96806175	No	0.00318553	0.000178876	0.0969121	0.0718067	0.130907
neg_702.379725_6.775427	No	0.00318298	0.0128857	0.00527838	0.00249077	0.0252257
pos_384.1099_7.26791725	No	0.00317719	4.19e-05	0.0645455	0.028477	0.0108787
neg_1076.70025_10.91321	No	0.00317193	0.0047859	0.207842	0.0900546	0.0578628
neg_490.36605_11.2816025	No	0.00316154	0.00592521	0.000425746	0.00251554	0.0276512
neg_620.376975_6.77490025	No	0.00315426	0.253511	0.209078	0.303995	0.126088
pos_938.58895_12.54984	No	0.00314294	1.04e-06	1.13e-05	0.0505005	0.000797141
neg_953.678375_8.074883	No	0.00314022	0.113778	0.0313343	0.0935596	0.106886
neg_710.495_6.94803925	No	0.00313811	0.0921915	0.00868581	0.0216447	0.0474495
neg_152.1202_7.35527825	No	0.0031262	5.04e-05	0.0525909	0.0293305	0.00903193
pos_482.183025_9.6916395	No	0.00311985	0.0197465	0.0202303	0.00967525	0.0112974
pos_400.0822_7.2690445	No	0.00311922	7.38e-05	0.0767524	0.0259728	0.00714949
pos_621.332225_11.3826475	No	0.00311262	0.0643578	0.0102825	0.102032	0.0550258
neg_506.1475_1.303594	No	0.00310712	0.0252684	0.013087	0.0153119	0.0598891
neg_640.102725_0.619322725	No	0.00310063	0.0103311	0.0142649	0.0265976	0.00178661
pos_609.177325_13.0836425	No	0.00309621	0.0142839	0.105103	0.00183702	0.113634
neg_724.5467_5.8091945	No	0.00309163	0.0343297	0.0859371	0.0055669	0.115986
neg_1336.60625_13.0204475	No	0.00307671	0.115242	0.00540393	0.11829	0.331822
pos_316.049075_0.65773425	No	0.00307633	0.00411008	0.01999	0.00250721	3.68e-05
neg_330.048475_0.4956983	No	0.00307061	0.00105865	0.0931944	0.106098	0.0040973
neg_254.152875_7.4429235	No	0.00306917	0.000186802	0.151092	0.157778	0.0451022
pos_191.98765_3.340467	No	0.0030631	0.00715891	0.000606085	0.0749366	0.0132396
neg_515.19295_11.0257275	No	0.00305987	0.0108353	0.0275129	0.138837	0.00949111
pos_646.5519_13.7424175	No	0.00305552	0.0172372	0.00593369	0.000811221	0.00406893
pos_68.06245_8.43069075	No	0.00304586	0.0623926	0.000287129	0.0299231	0.00880674
neg_583.28115_6.0785035	No	0.00303363	0.0115822	0.00176596	0.00103353	0.0869209
pos_364.12445_2.859647	No	0.00302196	0.0105941	0.00923031	0.0127529	0.0437556
neg_834.131375_0.64103795	No	0.00300544	0.00918045	0.00367916	0.0106558	0.000211005
neg_570.273775_6.08270225	No	0.00299648	0.0215718	0.0680964	0.0853247	0.0344669
pos_110.036925_1.02188525	No	0.00299514	0.0930527	0.00179568	0.0183721	0.000148222
neg_278.0766_4.817203	Yes	0.0029811	0.00058264	0.129516	0.00390963	0.0537884
neg_589.87395_0.44101595	No	0.00297751	0.00089109	0.0708631	0.000894598	0.00509379
pos_593.30065_10.589735	No	0.00296911	0.0320153	0.0702961	0.03857	0.00174457
pos_844.5835_12.4902975	No	0.00296163	0.0199549	0.0307369	0.0553941	0.0202763
pos_537.376375_8.1599985	No	0.00294249	0.0453368	0.0400459	1.27e-06	0.00294077
neg_810.45685_7.51854925	No	0.00293833	0.0185625	0.0421942	0.0409392	0.0281397
neg_316.120575_8.43460675	No	0.00293739	0.00613098	0.00484548	0.0187229	0.119316
neg_680.484325_6.7009475	No	0.00293411	0.125138	0.00268709	0.0547422	0.0635997
neg_887.041775_0.676490825	No	0.00293356	0.0131933	0.0169186	0.00782016	1.04e-05
neg_424.096775_0.6917929	No	0.0029283	0.0247199	0.0754391	0.0502863	0.0239735
neg_711.674325_13.646835	No	0.00292267	0.00285132	0.00379915	0.0188844	0.000442368
pos_594.30865_12.0359225	No	0.00292244	1.19e-07	0.0101533	0.0108124	0.0185961
neg_566.2257_5.25535375	No	0.00290817	0.0945759	0.000627145	0.0409758	0.0747291
pos_519.3348_10.5110625	No	0.00290278	0.00342874	0.44936	0.216558	0.0506173
neg_344.0853_7.35585	No	0.00289636	0.00475403	0.0386891	0.0224718	0.000316353
pos_131.058575_0.625734875	No	0.00289633	0.0222569	0.0184256	0.0203597	0.361894
pos_180.078925_7.26885	No	0.00289535	0.000508951	0.0510061	0.0206005	0.00225969
pos_180.06465_2.6753685	No	0.00289479	2.57e-06	0.0110441	0.0156489	0.0209417
neg_188.082175_0.6133155	No	0.00289058	0.00691272	0.0237818	0.0394897	0.0559304
neg_702.227375_11.813425	No	0.00288662	0.0160901	6.56e-05	0.0004274	0.0232491
neg_338.0685_7.35574075	No	0.00288451	5.78e-05	0.0622581	0.0243698	0.00746309
pos_550.30425_5.9846025	No	0.00288282	0.00054331	0.00498268	0.3966	0.157203
pos_617.2235_10.3622075	No	0.00288074	0.00269623	0.220635	7.71e-06	6.72e-05
pos_418.269775_10.63852	No	0.00287429	0.012291	0.0541184	0.02051	0.0405259
neg_312.3023_12.048185	No	0.00287252	0.212376	0.00103585	0.0318822	0.0078931
pos_338.107375_8.420337	No	0.00287224	0.0139825	0.00331367	0.0130301	0.00790236
pos_161.1059_0.45416595	No	0.00286964	0.00552056	9.9e-05	0.000147718	1.62e-05
neg_531.9147_0.442658425	No	0.00285888	0.00681138	0.0575078	0.0116397	0.00103225
pos_351.217675_9.12841275	No	0.00285749	0.000748299	0.125568	0.00443506	0.000717842
pos_570.1396_0.527679825	No	0.00284429	0.00679731	0.0664544	0.00140417	0.0985436
pos_131.09365_0.630561925	No	0.00284251	0.00184162	6.95e-08	0.000204908	0.123832
pos_455.3364_7.88437625	No	0.00283199	0.0493539	0.00197597	0.0188933	3.76e-05
pos_778.52135_12.646285	No	0.0028208	0.000952783	0.00113937	0.0531246	0.00365002
pos_215.152175_5.4183865	No	0.002815	0.345695	0.00217772	0.00117279	0.000379303
neg_967.67085_8.31294125	No	0.00280974	0.039663	0.00895829	0.0538297	0.0203693
pos_842.6648_13.9897575	No	0.00280378	0.00192467	0.00779726	0.0138113	0.00376795
pos_463.1845_6.6787575	No	0.00279855	4.68e-06	0.0026932	0.0104346	0.0540327
neg_1091.62325_13.60772	No	0.00279641	0.00949552	0.0257283	0.0179648	0.00484347
pos_499.26985_10.1134	No	0.0027944	0.00114887	0.148067	0.144349	0.000372149
pos_664.291925_10.7431325	No	0.00279299	0.0399181	0.0900439	0.0151389	0.00270483
neg_529.31235_5.087713	No	0.00278953	0.412207	0.00493254	0.0255708	0.0118984
neg_1286.68875_10.63434	No	0.00278563	0.00202247	0.0570978	0.0181757	0.0251292
neg_160.1233_0.612174575	No	0.00278478	0.0146896	0.0144078	0.0155034	0.0505463
neg_902.549575_12.98045	No	0.00278106	0.00517686	0.0500276	0.000710084	0.0411612
neg_606.166775_0.513806975	No	0.00277746	0.000609377	0.0609857	0.0758719	0.00026849
neg_597.411375_6.3791385	No	0.00277713	0.599163	0.0167955	0.00166289	0.0339595
pos_250.120475_8.6281985	No	0.00277503	0.00128571	0.0145939	0.000136611	0.000119182
neg_861.617925_12.6919625	No	0.0027714	0.00688415	0.084774	0.193213	0.0572944
neg_284.089975_2.60329475	Yes	0.00276685	0.0105392	0.000919721	0.018381	0.000964751
pos_323.06665_2.1718775	Yes	0.00276641	0.00563234	0.0693287	0.0121603	4.43e-06
neg_833.301125_10.8771575	No	0.00276365	0.00226239	0.0329779	0.0144061	0.00224408
neg_580.447625_12.93639	No	0.00275557	4.3e-05	0.000810486	0.0427769	0.0389607
neg_680.411425_11.027655	No	0.00275536	0.00460578	0.000576918	0.00689921	0.0498665
pos_323.31935_12.28658	No	0.00274428	0.000104189	0.00459969	0.00142493	0.00750628
pos_110.036725_7.40989425	No	0.00274282	0.000926519	0.112515	0.0113797	0.00782431
pos_296.308275_12.177475	No	0.0027361	0.0402087	0.0316423	0.00631591	0.0897518
neg_734.558525_12.760065	No	0.00273235	0.0309299	0.187674	0.0187322	0.0161918
neg_1112.601_10.873315	No	0.00273096	1.62e-05	0.122933	0.0207853	0.0168091
neg_558.363575_6.4139055	No	0.00273045	0.226184	0.000449597	0.00435941	0.000277398
pos_789.581975_11.40467	No	0.0027288	0.00555346	0.0312866	0.0392208	0.0254915
neg_358.21075_4.719803	No	0.00272814	0.207311	0.0006522	0.000184004	0.000321651
pos_435.335725_12.03698	No	0.00272109	8.01e-05	0.00126534	0.00675726	0.0268797
neg_206.1681_9.59945075	No	0.00272083	0.308064	0.0304585	0.165893	0.00837957
pos_384.18175_10.225065	No	0.00271933	0.0179841	0.000750464	0.027745	0.00517791
pos_840.682075_14.17155	No	0.00271246	0.00115875	0.00117892	0.00399264	3.86e-05
neg_282.147075_8.081787	No	0.0027117	0.0505746	0.0177774	0.00751359	0.155463
neg_522.318675_5.263486	No	0.00270717	0.285967	1.34e-05	0.0837786	0.0195538
pos_511.32725_10.1064675	No	0.00270464	0.0672799	0.000856461	0.20708	0.00266581
neg_126.1043_4.982583	No	0.00269269	0.240569	0.00814507	0.00796931	0.00464349
neg_1190.86075_8.95313925	No	0.00268296	0.0270755	0.118768	0.023327	0.0144048
pos_915.1408_0.531639275	No	0.00267095	0.00316729	0.0053102	0.0219877	0.00076675
pos_497.3935_5.98944925	No	0.00266807	0.0327864	0.000893614	3.11e-05	1.7e-05
neg_846.544225_7.66627275	No	0.00265934	0.132508	0.00663138	0.0770232	0.0735885
pos_772.427575_12.6403175	No	0.00265598	0.000429023	0.0605013	0.00145297	0.0521477
neg_416.2051_7.38233125	No	0.00265203	0.000165289	0.0360704	0.000607853	0.042036
neg_809.56285_7.17460675	No	0.00265126	0.126585	0.0025096	0.0637867	0.000119675
neg_427.305225_7.07765	No	0.00264934	0.233061	0.00153499	0.0365751	0.00355827
neg_710.066575_0.491813975	No	0.00264567	0.0117243	0.0348591	0.000233084	0.0192207
pos_770.64_14.3076325	No	0.00263561	0.0141802	0.000503805	0.0123177	0.000583387
neg_772.531325_6.70482725	No	0.00263459	0.216798	0.0168018	0.244077	0.100482
pos_617.2238_10.50821	No	0.00262469	0.0028743	0.0865381	0.0208822	0.000894314
neg_1078.149_0.58600725	No	0.00262241	0.00291689	0.000791926	0.0478776	0.00622082
pos_771.606575_12.54116	No	0.00261773	0.0324977	0.00249056	0.00859375	0.00415285
pos_639.580575_12.036185	No	0.00260789	0.00038419	7.97e-05	0.000163247	0.000373801
neg_485.311575_6.13643225	No	0.00260735	0.256357	0.0211948	0.0813052	0.0274375
pos_169.146575_4.58792375	No	0.00260595	0.311737	0.00136136	0.00647012	0.00664035
neg_748.101725_0.572538775	No	0.00260471	0.013291	0.00932415	0.0461934	0.0921593
neg_849.361225_10.6346475	No	0.0026017	0.0208665	0.000417485	0.0203681	0.0916357
neg_500.299075_8.931838	No	0.00259656	0.0020232	0.00177492	0.0223867	0.103229
pos_222.08945_7.26118575	No	0.00259238	0.00317692	0.0123079	0.0549092	4.85e-05
neg_563.3205_11.354745	No	0.00257826	0.0136534	0.269102	0.0336528	0.0246498
neg_792.395125_6.90419275	No	0.00257771	0.0960331	8.06e-05	0.032527	0.0459817
pos_523.323325_6.54540925	No	0.0025766	0.126472	0.021007	0.176534	0.0457827
pos_929.181925_0.621247	No	0.00257489	0.00178998	0.00119396	0.0865882	0.128946
pos_688.560475_13.869155	No	0.00257129	0.00066396	0.0178854	0.0510468	0.000999907
neg_102.067425_1.62079775	Yes	0.00256866	0.0053046	0.00752322	0.0215956	0.0172474
neg_352.1499_7.2019725	No	0.00256816	0.00137182	0.0779241	0.165158	0.000422677
pos_570.271975_5.98874	No	0.00256488	0.031324	0.00595947	0.0442004	0.0521213
neg_402.115075_0.67012635	No	0.00256291	0.0155285	0.00461551	0.0827503	0.00891246
neg_492.41545_12.99443	No	0.00254714	0.0398605	5.78e-07	0.00815339	0.0157728
pos_851.457925_7.40663225	No	0.00254438	0.000784883	0.00921134	0.0301456	0.0212864
pos_532.250275_12.368535	No	0.00254401	0.000354885	0.0124512	0.0233576	0.0464312
neg_273.15785_6.69620475	No	0.00254187	0.130947	0.0139703	0.00100559	0.0910101
pos_476.41325_11.14149	No	0.00254059	0.00628519	0.0926029	0.0857664	0.0355398
pos_137.058675_2.418095	No	0.00253922	0.003154	0.00643102	0.00838364	0.00664164
pos_205.131575_0.930082625	No	0.00253003	0.0684683	0.175028	0.203368	0.0604053
neg_453.323125_7.410592	No	0.00251448	0.0221876	0.00471273	0.00394796	0.029461
pos_739.45635_6.6834425	No	0.0025089	0.100011	0.00526301	0.00923999	0.0777341
pos_282.167275_3.10122575	No	0.00250831	0.0800482	0.00326067	0.0147922	9.66e-05
pos_254.186_6.93584025	No	0.00250563	0.0247549	0.0286836	0.0799804	0.0503016
pos_913.57765_13.388165	No	0.00246941	0.00142937	0.0697522	0.0156465	0.163195
neg_1344.6915_10.637425	Yes	0.00246733	0.00206979	0.164744	0.0373746	0.0681609
pos_640.10085_0.55797555	No	0.00245486	0.00987058	0.00648804	0.00183544	0.0135684
neg_440.336875_6.92408125	No	0.00245116	0.346344	0.0113169	0.0159835	0.00011675
neg_774.503025_7.964802	No	0.0024489	4.58e-06	0.0460641	0.146611	0.0157484
neg_697.658375_13.582325	No	0.00244814	0.0158582	3.17e-05	5.73e-05	0.0103941
pos_183.0665_12.79442	No	0.00241944	0.000103033	0.00800385	0.00318189	0.010953
neg_146.10695_0.42622475	No	0.00241799	0.000267196	0.000118598	0.000775681	0.00604141
pos_164.02365_1.177266	No	0.00240446	0.130441	0.00496223	0.0468359	0.0820467
neg_695.4844_7.38602275	No	0.00238817	0.0832894	0.00318647	0.00314512	0.00290536
pos_695.4305_6.465256	No	0.00238169	0.113864	0.0280822	0.0236451	0.0102067
pos_290.131225_3.54912825	No	0.00238163	0.0375709	0.0166642	0.141457	0.0303897
pos_76.0311_2.17056575	Yes	0.00237631	0.00116425	0.0483053	0.0341561	0.00300615
neg_354.350075_12.98655	No	0.00237396	0.000414298	0.000453213	0.00885457	0.0319905
neg_368.171125_11.022355	No	0.00237281	0.0104215	0.00463052	0.255928	0.0235808
neg_394.38155_13.041125	No	0.00237067	0.0142106	0.0244478	0.0179116	0.00528351
pos_540.24385_12.37274	No	0.00236809	0.00171088	0.00298666	0.0148912	0.00020376
neg_936.698825_6.582278	No	0.00236385	0.00732703	0.141327	0.0280537	0.0631797
neg_1290.723_13.1955975	No	0.00235424	0.0193119	0.0316377	0.0390912	0.00020853
neg_801.362175_10.87814	No	0.00235031	0.0207196	0.0361332	0.0570864	2.78e-05
neg_529.3461_6.62209225	No	0.00234852	0.195289	8.36e-05	0.0520563	7.3e-05
neg_506.061925_0.67826735	No	0.00234604	0.00549202	0.00485047	0.00535709	0.0243549
pos_319.016725_10.7405225	No	0.00234386	0.000261346	0.078364	0.00465358	0.0193497
pos_152.0586_1.2619275	No	0.0023403	0.000448902	0.000564457	0.00413741	0.000859331
neg_1076.70175_11.0409275	No	0.00232722	0.0155911	0.33518	0.0311208	0.000115161
neg_215.0074_1.53096175	No	0.00232165	0.00415772	0.0244635	0.000910407	0.000515535
neg_326.009_3.47805025	No	0.00231817	1.55e-05	0.00456027	0.00721402	0.0109707
neg_402.17125_11.025195	No	0.00230544	0.0029996	0.067917	0.0298458	0.00620689
pos_467.3012_9.78342625	No	0.00230433	0.00223826	0.219956	0.0233996	0.021568
neg_378.052275_2.5014705	Yes	0.00230065	0.000788137	0.00413454	0.0164126	0.0164999
neg_745.3748_11.07026	No	0.00228743	0.00933167	0.0377474	0.0223527	9.71e-05
pos_310.200075_10.960695	No	0.00228392	7.2e-05	0.000904989	0.0135806	0.00016235
neg_954.62435_13.233095	No	0.00228334	0.000410184	0.038333	0.143661	0.13008
neg_540.439175_12.06933	No	0.00228272	0.0113822	0.0103189	0.000975776	0.0704624
neg_1378.6955_10.87583	Yes	0.00228211	0.0103469	0.0526234	0.00841983	9.09e-05
neg_827.604_13.459355	No	0.00227997	0.0251131	0.0309155	0.0603117	0.0445843
neg_587.418325_4.897036	No	0.00227392	0.0229447	0.022054	0.0785538	0.0105504
pos_290.2461_10.07055	No	0.00226141	0.00108265	0.00711896	0.0258175	0.00916844
pos_601.324075_10.5118375	No	0.0022612	8.23e-06	0.0826508	0.112556	0.114216
neg_938.58855_12.55822	No	0.00225995	0.00261741	0.000293358	0.00205991	0.0437047
neg_550.325225_12.0061675	No	0.00225988	0.000639998	0.00196723	0.000929189	0.170394
neg_180.064775_2.9691105	No	0.0022503	0.00264762	0.0131688	0.0083715	0.00600749
pos_183.06635_11.3787175	No	0.002225	0.000320564	0.133248	0.078499	0.0911336
neg_527.323175_9.91755875	No	0.00222135	2.51e-08	0.128736	0.0369353	0.0689282
neg_980.175625_0.530611425	No	0.00221362	0.0652327	0.0409901	0.0959741	0.00120445
neg_550.067175_0.52621405	No	0.00218955	0.00312276	0.0280245	0.0807109	0.141328
pos_916.71375_13.8700075	No	0.00218847	0.0223998	0.022747	0.0128015	0.0196222
neg_376.1868_8.0587265	No	0.00218467	0.00118868	0.00909083	0.0311607	0.0602945
neg_988.633525_8.31566675	No	0.00218311	0.00305477	5.85e-06	0.038933	0.101039
neg_520.374375_12.5539925	No	0.00217359	0.00414957	0.0144506	0.0214167	0.0326459
pos_810.657775_13.41632	No	0.00216881	0.00814193	0.0344645	0.0877542	0.0230845
neg_456.295425_4.7343615	No	0.0021665	0.364896	0.005565	0.01822	0.00123428
neg_410.374775_12.1939575	No	0.00216243	0.00126942	0.0513619	0.00107831	0.0574294
neg_486.3915_11.77514	No	0.00216179	0.000253799	0.0102689	0.00723917	0.0307253
pos_582.248575_11.4319625	No	0.00215626	0.00016272	0.00314202	0.0405597	0.00253477
neg_660.55745_12.3948125	No	0.00215347	0.0544028	0.000871791	0.038454	0.206452
pos_654.27165_9.68982675	No	0.00213872	0.0202655	0.0194494	6.03e-05	0.0673415
neg_560.4032_13.306155	No	0.00213607	0.000393709	0.00951943	0.00668701	0.0468461
neg_721.365025_10.634945	No	0.00213103	0.0307536	0.0552351	0.000758158	0.00482033
neg_1166.817_8.83617475	No	0.00212744	0.00114091	0.000736081	4.82e-05	0.00365702
neg_1347.152_0.58448645	No	0.00212573	0.00914972	0.000403262	0.0777273	0.0551036
pos_541.3166_10.125867	No	0.00212365	0.00212389	0.115934	0.0908231	0.0388205
pos_330.277675_11.2843475	No	0.00212273	0.0518767	0.0543193	0.0601652	0.0410138
neg_368.365775_12.638645	No	0.0021221	0.141363	7.8e-05	0.000715726	0.00989422
neg_830.576725_12.8974075	No	0.00211791	0.0296416	0.200968	0.0534072	0.0968039
neg_446.340225_11.906935	No	0.0021094	0.00752908	0.00226882	0.0048671	0.0711745
neg_160.100225_1.3031405	No	0.00210886	0.00105839	0.048365	0.0301409	0.00204871
pos_483.33125_6.9843235	No	0.00210874	0.269432	0.000304743	0.0104138	0.0028359
neg_465.323_11.58519	No	0.00210202	0.0803833	0.14851	0.0238646	0.0183524
neg_641.29055_10.5169425	No	0.00210121	0.00130622	0.0930499	0.0257579	0.0887578
neg_584.3837_6.076924	No	0.00209374	0.014843	1.13e-05	0.01889	0.0183798
neg_394.21065_2.93291425	No	0.00209122	0.190043	2.3e-06	0.0813072	0.00913734
pos_748.507125_6.950028	No	0.00209033	0.0590124	0.000690584	0.330504	0.000569785
neg_392.2932_9.58570725	No	0.00208736	0.00449964	0.0182163	0.000569661	0.0211597
neg_455.300125_5.925169	No	0.00208381	0.149694	0.0137239	0.00497718	0.000325172
pos_252.00865_3.34064875	No	0.00207929	0.27668	0.0151799	0.0140511	0.000344164
neg_870.607925_13.0936875	No	0.00207259	0.074995	0.0743422	0.160326	0.0818444
pos_552.401225_12.4280525	No	0.00206951	0.000958474	0.00126397	0.0207281	0.00561671
neg_603.355_10.634365	No	0.00206591	0.000405983	0.209836	0.0503076	0.0400058
pos_580.232775_11.43046	No	0.00206219	5.83e-05	0.0487571	0.00320046	0.0088575
neg_907.636325_9.92238475	No	0.00206133	0.00474971	0.0133147	0.000962445	0.0551298
neg_733.477825_6.8917375	No	0.0020468	0.0557662	0.00699434	0.0423144	0.0418676
pos_310.11625_1.14823	Yes	0.00204324	0.00304909	0.000770285	0.00784439	0.0158437
pos_180.064575_2.41774975	No	0.00203881	0.0012308	0.00524051	0.0123498	0.00422901
neg_1254.604_13.02002	No	0.00203093	0.0282852	0.0059139	0.071296	0.0645572
pos_1134.57975_10.740945	No	0.00202837	0.00523493	0.0739329	0.0696017	0.0261416
neg_397.1325_9.602824	No	0.00202488	0.0219433	0.0069691	0.00243821	0.00602421
neg_422.33765_12.850435	No	0.00202468	0.000202005	0.000174701	0.00512567	0.000647063
pos_921.55355_13.2068	No	0.00202301	0.0221417	0.0276621	0.0770658	0.0829827
neg_991.606775_13.4627425	No	0.00202056	0.0458679	0.0015696	0.067904	0.00943407
neg_868.59195_12.915375	No	0.00201905	0.0285096	0.108867	0.0554357	0.00152337
pos_640.50505_13.3923625	No	0.00201282	0.0122332	4.24e-05	1.17e-05	0.000665857
neg_478.4004_13.183145	No	0.00200752	0.000854576	0.0352058	0.0252919	0.00634233
neg_1146.68525_10.6406625	No	0.0020008	0.00617007	0.461508	0.132564	0.0159611
neg_464.956_0.6486083	No	0.00199993	0.0064202	0.0124108	0.00126374	0.000170836
neg_406.168475_11.02892	No	0.00199524	0.0923748	0.000196932	0.053669	0.0426384
neg_292.240175_10.28807	No	0.00197587	0.000235035	0.0760803	0.0120386	0.241213
pos_292.091925_0.515958725	No	0.00197382	0.001109	0.0788472	0.114249	0.000935678
neg_465.30975_9.08192575	No	0.00197042	0.00208981	0.000860619	0.0116189	0.000194899
neg_256.09485_4.81670475	Yes	0.00196753	0.000818921	0.130632	0.00709342	0.0469221
pos_192.078525_4.7383075	Yes	0.00196151	2.18e-06	0.0959062	0.0155101	0.0314562
pos_379.272775_9.62525125	No	0.00196002	0.00115579	0.0119741	0.00162984	0.000667955
neg_259.142_4.266991	No	0.00195797	0.270044	0.00281406	0.0126123	0.00955751
neg_168.15145_7.68325325	No	0.0019557	0.268726	0.0179008	0.00556294	0.0479899
pos_181.0714_2.2339165	No	0.00195334	0.0679084	0.0291124	0.13913	0.0671814
pos_350.14335_10.9609325	No	0.00195056	0.0116151	0.00054603	0.0508048	0.00173271
neg_531.311_10.726295	No	0.00193721	0.0322143	0.187214	0.00568621	0.0247978
neg_1325.177_0.563506775	No	0.00193205	0.00641773	0.0187643	0.0824507	0.0497036
pos_264.24585_11.4108	No	0.00193107	0.00161378	0.00398641	0.00318815	0.00301152
neg_1251.59275_13.2592675	No	0.00192817	0.014769	0.0357744	1.38e-07	0.194378
neg_599.525275_13.2494575	No	0.00192478	0.0020368	0.0440457	0.0276954	0.0477627
pos_763.4806_7.44209175	No	0.00192007	0.000351711	0.00494932	0.0385016	0.00917203
pos_166.026975_12.0338625	No	0.00191933	0.000414625	0.0159106	0.0263634	0.000943577
neg_502.402375_12.46003	No	0.00191684	0.000255302	0.00732989	0.0105711	0.0184554
neg_898.5638_12.7599575	No	0.00191626	0.0346746	0.0772628	0.0218988	0.0103126
pos_695.484275_7.296869	No	0.00191016	0.157455	0.0357711	3.95e-08	0.00367111
pos_792.44515_7.405934	No	0.0019015	0.00299959	0.00718768	0.000413978	0.0484923
pos_800.458875_12.89583	No	0.00188719	4.78e-07	0.00742181	0.0167355	0.0248872
neg_945.5016_11.0373075	No	0.00188359	0.000253923	0.095177	0.000615148	0.000512827
neg_1034.61225_13.097095	No	0.00187615	0.0557944	0.0700235	0.100541	0.0275434
neg_146.07055_0.44947325	No	0.00187263	1.61e-09	0.0265914	0.00833737	0.0732162
neg_558.4655_12.9404575	Yes	0.00187222	0.00301233	0.00054342	0.00795205	0.0696257
neg_632.36095_6.0770145	No	0.0018572	0.114218	0.00571091	0.00102677	0.000966645
pos_82.0416_5.98556	No	0.0018571	0.00891573	0.0248919	0.0803182	0.00367977
neg_819.54195_10.6723675	No	0.00184677	0.00428459	0.068416	0.0953794	0.0476148
pos_302.05815_1.28252675	No	0.00184237	0.0273605	0.00635753	0.112639	0.248561
pos_103.10005_0.44491355	Yes	0.00184124	0.00378114	0.00729125	0.000973468	0.00468393
neg_333.0462_5.4319125	No	0.0018317	0.0900038	0.0151637	0.0592159	0.000180247
pos_285.3033_8.4915085	No	0.00183007	0.0729106	0.00480215	0.062182	0.00180037
neg_798.546875_7.96996975	No	0.00182729	0.0299972	0.0911754	0.105213	0.00749393
neg_145.053325_3.690498	No	0.0018272	0.0295461	0.0274836	0.0116316	0.017979
pos_627.3492_11.38358	No	0.00182418	0.093243	0.0155487	0.18514	0.0855582
pos_822.502725_7.40588225	No	0.00182418	0.00334643	0.000777564	0.0319472	0.0151881
neg_923.587325_13.2824375	No	0.00181893	0.0339189	0.0174854	0.0775684	0.0527319
pos_853.558475_13.16616	No	0.00181445	1.43e-06	0.0040486	0.117797	0.00214827
neg_556.349275_6.08000875	No	0.001814	0.222536	0.000926188	0.00760291	0.0020605
neg_422.337575_12.3604225	No	0.00181267	0.232226	0.0116322	0.0145801	0.0114234
neg_880.53755_7.5062985	No	0.00181104	0.00408623	0.0536826	0.0225194	0.119721
pos_902.73555_14.8297825	No	0.00180901	8.05e-05	0.00129551	0.00618949	0.0142638
neg_1066.55325_13.0246625	No	0.00180586	0.0288213	0.000111583	0.0853338	0.0918549
pos_352.259375_10.581885	No	0.00180475	0.0601711	0.04038	0.159356	0.0332625
pos_101.99885_0.343911675	No	0.00179882	0.00173205	0.0024236	4.33e-06	5.79e-07
neg_440.168875_4.6147975	No	0.00179404	2.08e-05	0.0293613	0.0182163	6.27e-05
pos_578.526425_13.5859575	No	0.00178918	0.0226571	0.0773158	0.061285	0.0455014
neg_693.29475_10.6345775	No	0.00178838	7.3e-05	0.014969	0.000338285	0.00994511
neg_390.298425_11.326065	No	0.00178706	0.0141535	0.0509396	0.0247827	0.00288936
neg_1072.71125_8.2462	No	0.00177047	0.0803721	0.0912978	0.0203207	0.0196496
pos_851.544375_13.056995	No	0.00176307	1.84e-05	0.0531376	0.0623306	0.034405
pos_332.129125_6.97510025	No	0.00176226	0.00340814	5.18e-07	0.0324434	0.00641236
neg_290.113225_8.7083495	No	0.0017608	0.00314889	0.0597086	0.0264418	0.00811011
neg_1166.817_8.95246775	No	0.00175632	0.0139745	0.0864534	0.00702597	0.0896871
neg_394.28325_11.844845	No	0.00175419	0.00471221	0.0546973	0.0295685	0.0398652
neg_212.10495_4.8168025	Yes	0.00175023	0.00168162	0.115615	0.0058823	0.0728458
pos_922.760075_14.223205	No	0.00174543	0.016175	0.00235149	0.00835513	0.0128722
neg_970.615975_13.00681	No	0.00174117	0.00551505	0.00471619	0.0691244	0.0205617
pos_730.4967_7.30840375	No	0.00172427	0.00215206	0.0125825	0.00401525	0.000471713
pos_278.086125_8.07380275	No	0.00172179	0.0034576	0.0044985	0.0467322	0.00929815
neg_388.25965_11.029425	No	0.0017194	0.00469873	0.000122984	0.00511318	0.0471389
neg_214.1939_10.19438	No	0.00171253	0.251777	0.0183781	0.000751613	0.0570331
neg_570.141975_0.5350092	No	0.0017069	0.000587522	0.000118574	0.00273897	0.00715132
pos_217.16335_7.4107265	No	0.00170417	0.00878466	0.0104756	0.017784	0.00456847
neg_539.3594_11.17765	No	0.00170272	0.00263695	0.236698	0.0507177	0.00680936
neg_450.262375_10.2448325	Yes	0.00169797	0.00839973	0.00216987	0.000761808	0.0250597
neg_519.32735_5.25920425	No	0.00169686	0.25297	0.00825243	0.135344	0.0110243
pos_283.288_11.781195	No	0.00167992	0.000777356	0.0100149	0.0238343	9.54e-06
neg_408.321925_12.205145	No	0.00167838	0.00522216	0.0894307	0.0173489	0.0176984
neg_790.6205_13.2401925	No	0.00167814	5.17e-05	0.0576261	0.133358	0.0751578
neg_864.1464_0.5296604	No	0.00167488	0.00112765	0.00970302	0.00379006	0.0205454
neg_212.0673_1.5525045	No	0.00167174	1.72e-05	0.000216353	0.000585021	0.0020224
neg_551.33425_7.06848125	No	0.00166963	0.243578	0.00581123	0.00193415	0.0337106
pos_887.5639_13.2767025	No	0.00166859	0.00538163	0.0103344	0.0130636	0.0794291
neg_680.559625_13.510535	Yes	0.00166823	0.0063878	0.00517334	0.000602875	0.00658828
neg_242.1637_3.18878675	No	0.00165756	0.191994	0.00524532	0.00393444	0.000332212
neg_398.340325_12.2295225	Yes	0.00165446	5.1e-05	0.00362026	0.00245719	0.00585453
neg_936.214_0.535493225	No	0.00165336	0.0284439	0.01333	0.126425	0.029015
pos_942.74925_13.7774475	No	0.00164819	0.00201719	0.00893622	0.0487788	0.00360963
pos_225.961125_2.48107325	No	0.00164445	0.000109878	0.00239404	6.7e-05	0.0107962
neg_463.184925_6.73680475	No	0.0016424	7.68e-11	0.00035033	0.0108826	0.0496169
pos_550.3265_12.6435325	No	0.00163967	0.0422167	0.057546	0.0858506	0.0324025
pos_546.3547_12.370915	No	0.00163888	0.000355375	0.000445145	0.032889	0.030411
pos_486.273125_11.382425	No	0.00163864	0.00443414	0.288861	0.047614	0.00334592
neg_587.158925_8.55655825	No	0.00163101	0.00167835	0.0378842	0.000183456	0.0190359
neg_374.0132_0.471248675	Yes	0.00163042	0.00013601	0.00150375	0.02817	0.00384756
pos_354.04045_7.2697745	No	0.00162846	0.000995949	0.0511771	0.030386	0.00639795
pos_393.721625_7.413434	No	0.00162761	0.00443813	0.0256455	0.0263947	0.0110366
pos_467.301325_9.960847	No	0.00162568	8.93e-06	0.148016	0.162407	0.223085
neg_354.35025_12.79973	Yes	0.00162446	0.00180787	0.02634	0.0136422	0.00827579
pos_376.041925_9.6916845	No	0.00162255	0.0283298	0.000912837	0.00419258	0.0336967
pos_94.04185_3.33994975	No	0.0016176	0.0965198	5.71e-05	0.0271119	0.00241687
pos_680.55675_13.46223	No	0.00161089	0.0305698	0.102857	0.0300596	0.0518596
neg_466.3162_5.08832025	No	0.00161068	0.144035	0.00193854	0.00733471	0.0091174
pos_629.4718_10.932045	No	0.00160939	0.00104245	0.00394792	0.000990532	0.0026133
pos_810.670275_14.48634	No	0.00160717	0.0169403	0.000281252	0.0205469	0.000243798
pos_376.259325_11.08037	No	0.0016046	0.00164981	0.0146261	0.00194903	0.000766993
neg_798.508575_6.90159825	No	0.00159324	0.154231	0.00671974	0.0382963	0.0264371
neg_607.3852_11.29842	No	0.00158834	1.64e-05	0.0768424	0.0140327	0.000759026
pos_348.0902_2.4580135	Yes	0.00158383	0.00046471	0.00331801	0.00979054	0.0415287
neg_490.25495_9.23981875	No	0.00158	0.000317822	0.00116327	0.00297501	0.0344343
pos_850.70245_14.7038575	No	0.0015795	0.0178269	1.73e-05	0.00590532	0.000472367
neg_841.58535_13.285365	No	0.00157613	0.0257784	0.0448008	0.0492918	0.00715152
pos_466.35075_10.41942	No	0.00157497	0.000279407	0.0314526	0.0742789	0.00156202
neg_372.11665_8.70917525	No	0.00157282	0.0127717	0.0455222	0.00231392	0.00236038
pos_90.04685_1.28096775	Yes	0.00157138	0.00612281	0.100474	0.00165641	0.0997754
pos_368.278775_5.50487125	No	0.00156647	0.0142279	0.000280032	0.0273065	0.0115302
neg_928.5472_7.66576025	No	0.00156102	0.0149396	0.0825653	2.01e-05	0.0107741
pos_599.46115_11.1355975	No	0.00155253	0.00399418	0.00214626	0.00731023	0.042759
pos_382.137075_9.692295	No	0.00154782	0.00399588	0.00476798	0.0733728	0.0243424
neg_574.4604_12.32662	No	0.00153892	0.00475195	0.00245828	0.001847	0.065757
pos_125.08395_5.98770025	No	0.00152886	0.0220616	0.0009669	0.00127747	0.0200008
pos_728.5841_12.9737	No	0.00152799	0.0334979	0.079113	0.0551454	0.29443
pos_757.564775_13.19858	No	0.00152223	0.000276592	0.0727056	0.0649817	0.321738
pos_470.3109_5.052141	No	0.00152053	0.120759	2.38e-05	0.0136752	0.0147797
neg_1115.62225_13.5332825	No	0.00151264	0.0335401	0.000432583	0.110505	0.0356027
neg_370.222025_11.0247825	No	0.00151253	0.00548634	0.0284722	0.104306	0.00265126
pos_577.324625_10.70013	No	0.00151167	0.00259893	0.0875969	0.0437778	0.00615735
pos_1062.66175_10.771185	No	0.00151127	0.0125624	0.0944594	0.234345	0.0389044
pos_322.090775_7.2697795	No	0.00150957	0.000186982	0.0210957	0.132033	0.00236842
neg_671.475975_6.905907	No	0.00150584	0.0228553	0.0951884	0.238234	0.00122047
neg_951.1662_0.6082572	No	0.00150043	0.0115847	0.00205875	0.0438863	0.0233467
neg_446.13505_1.30273875	Yes	0.00149753	4.05e-06	0.0191848	0.000753695	0.173494
pos_484.105725_11.0468325	No	0.00149558	0.00747619	0.00309388	0.00449485	0.0322461
pos_646.5618_12.357605	No	0.00148316	0.0270869	0.0412731	0.117494	0.0399748
pos_135.0683_0.93757955	No	0.00148301	0.000342081	0.0308031	0.00411148	0.00430534
pos_457.315575_5.6652905	No	0.00148173	0.372181	0.00879187	0.120415	0.00773675
pos_866.6211_9.87392025	No	0.00147926	0.00172493	0.00149934	0.00635969	0.0051833
neg_751.2983_10.8830275	No	0.00147864	0.0204891	7.01e-05	0.0544857	0.022626
neg_654.5444_13.481865	No	0.00147629	0.0149477	0.00367817	0.036384	0.0146731
pos_431.303575_9.70200625	No	0.00147285	0.0095761	0.0371416	0.0272701	0.00550996
pos_114.0469_1.28136625	Yes	0.00146538	0.013024	0.135634	0.00973483	0.134836
neg_1239.778_13.1928975	No	0.0014574	0.00119551	0.143343	0.00897332	0.0253319
pos_1095.53275_13.39422	No	0.00145113	0.0422628	0.0630311	0.0503757	0.0755694
neg_1100.70075_10.91573	No	0.00144607	0.000416681	0.193284	0.0124984	0.015211
neg_250.157225_10.265505	No	0.00144363	0.0231988	0.0340751	7.3e-06	0.0901815
neg_166.049625_1.77405775	No	0.00144311	8.19e-05	0.000880353	0.00418648	0.0160869
pos_311.25715_2.86578325	No	0.00144055	0.354521	0.00774951	0.0513157	0.00896599
pos_328.236425_6.633043	No	0.00143817	0.154598	0.000463814	0.0138748	0.00128386
pos_342.1472_9.60325925	No	0.00143797	0.154292	0.00829164	0.0121605	0.00394842
pos_745.251475_10.5134825	No	0.00143781	0.0183358	0.0109338	0.0379796	0.0630413
neg_782.5439_9.2474465	No	0.00143574	0.00122464	0.0375334	0.022857	0.00124647
neg_762.5026_7.04886175	No	0.00143408	0.120902	0.000426269	0.179552	0.0451148
pos_473.2781_8.50225525	No	0.00143241	0.00739742	0.0244053	0.00259431	0.000680007
neg_670.30095_12.799235	No	0.00143002	0.316617	0.046041	0.0437734	0.0120621
neg_1049.746_8.0153185	No	0.00142242	0.0803761	0.0122053	0.00811396	0.0237314
pos_896.7448_14.6941675	No	0.0014184	0.00149942	0.00126321	2.38e-05	0.0226213
pos_676.4893_6.80809725	No	0.00141821	0.356208	0.000668007	0.0188286	0.0216448
neg_360.080175_4.817938	No	0.00141686	0.000325042	0.0598973	0.000928892	0.0125756
neg_434.02635_0.6058642	No	0.00141303	0.0337644	0.00765082	0.0697746	0.000138732
pos_622.128575_0.5207487	No	0.00141235	0.00443275	0.0092028	0.0206753	0.00554468
neg_201.13675_4.8423725	No	0.00140995	0.201685	0.00438627	2.32e-05	0.000146647
neg_645.322025_11.3544525	No	0.00138579	0.00183074	0.191644	0.00176214	0.0346418
neg_122.0372_2.66627825	No	0.00138003	0.000177647	0.0525828	0.0133513	0.000965556
neg_466.30985_6.1975815	No	0.0013699	0.124185	0.00430198	0.000902045	0.0598325
neg_264.209075_10.085966	No	0.001369	0.00185569	0.00814674	0.00341714	0.000552656
pos_227.225325_10.478485	No	0.00136382	0.0364398	0.00289489	0.130901	0.00448889
pos_605.3554_11.380505	No	0.00136338	0.00315234	0.0865438	0.0145296	0.00368734
neg_823.5791_7.37198025	No	0.00136035	0.23617	0.014564	0.0612492	0.00455797
neg_353.144075_0.9359734	No	0.0013523	0.0038229	0.0192321	0.000187095	0.000522916
pos_727.58165_12.53262	No	0.00133688	0.00394323	6.16e-05	0.0178891	0.00608182
pos_679.2127_11.3896625	No	0.00133674	0.00355796	0.00406205	0.116343	2.57e-05
neg_326.31875_12.2023625	No	0.00133316	0.399472	0.015525	0.0209024	0.0737057
pos_477.322225_13.1781725	No	0.00131459	0.000137192	0.000598633	3.47e-05	0.0211378
neg_410.31895_9.60225225	No	0.00131338	0.313811	0.0159854	0.0062797	0.0122906
neg_380.244725_6.8647635	No	0.00131267	0.202399	0.00970338	0.00327142	0.000165413
pos_336.26665_10.41795	No	0.00130298	0.000141604	0.140613	0.033657	0.0158506
pos_468.381925_12.001645	No	0.00130196	2.53e-05	0.0127004	0.0508086	0.0588737
neg_512.4077_12.072975	No	0.00129281	0.0071328	0.00622819	0.000594559	0.0879988
neg_803.5683_13.2638225	No	0.00129179	0.0519522	0.00508314	0.00855185	0.0238322
pos_1146.51325_10.73714	No	0.00128641	0.00686219	0.0787762	0.00222473	0.0296126
pos_197.1417_6.78626025	No	0.00128557	0.285035	0.000785092	0.000525759	0.00169104
neg_204.00965_1.90315525	No	0.00127704	0.00228861	0.0483699	4.72e-05	0.00381262
pos_1016.67925_10.9095575	No	0.00127227	0.0290277	0.422451	0.187505	0.00558977
neg_340.2404_11.0784475	No	0.0012712	0.0152508	0.0344043	0.0356464	0.00624194
neg_870.67905_13.5280675	No	0.0012654	0.114921	0.0230573	0.330157	0.00266175
neg_469.363475_3.7366145	No	0.00126126	0.122429	1.54e-05	8.38e-05	0.0305207
neg_611.426625_6.70382825	No	0.001254	0.0271327	0.00700048	0.000244612	0.0163427
pos_830.568775_12.3584575	No	0.00125037	0.00564056	0.0104651	4.18e-05	8.93e-05
neg_200.014625_1.58679175	No	0.00124693	0.00941649	2.74e-05	0.0369326	0.00127493
pos_469.315275_6.16583125	No	0.00124072	0.243273	0.012262	0.0110751	0.0647752
pos_536.139175_8.50227275	No	0.0012399	0.000460078	0.004284	0.000378698	0.00199646
neg_243.183625_7.9484435	No	0.00123567	0.0261107	0.0362627	0.114886	0.000290632
pos_911.560325_13.2372275	No	0.00123333	0.0249954	0.0070916	0.0678142	0.00105826
neg_606.41275_12.4197075	No	0.00122819	0.00793927	0.0121198	0.0136388	0.000584976
neg_1023.50575_7.5220055	No	0.00122582	0.0044567	0.00159207	0.000322631	0.0283756
pos_770.479125_11.0409575	No	0.00122465	0.00260173	0.00177129	0.0156203	4.82e-05
neg_682.4999_5.39040025	No	0.00122375	0.145895	0.00789416	0.00631914	0.00656762
pos_337.22555_9.693948	No	0.00122089	0.00329995	0.0352265	0.0424522	0.0129119
pos_916.73235_13.744105	No	0.00121627	0.00074865	0.00168063	0.00404653	0.0149074
neg_466.2572_8.76074225	Yes	0.00121509	0.00207858	9.12e-05	1.58e-05	0.13548
neg_782.5171_7.51646025	No	0.0012136	6.6e-05	0.00255785	0.0140267	0.00838955
neg_676.9489_0.699086425	No	0.00121037	0.000334447	0.015002	5.73e-05	0.00224005
pos_812.68675_14.7249175	No	0.001209	0.0362254	0.000250374	0.0178715	8.27e-06
pos_376.120125_9.6910485	No	0.00119404	0.0269828	0.00980831	0.0565123	0.00802553
neg_916.6064_13.008965	No	0.00119035	0.00127717	0.0134503	0.00664569	0.0167801
pos_454.12945_10.9631975	No	0.00119035	0.00146142	0.00369404	0.0531553	0.00183339
neg_212.141475_7.68008225	No	0.00118883	0.111964	0.0175158	0.00630739	0.0712281
neg_408.251875_9.23933725	No	0.00118673	0.000803191	1.08e-05	0.000551273	0.0281176
pos_920.744575_14.116755	No	0.00118414	0.0126744	4.85e-05	0.00088663	0.00833121
pos_536.309875_12.499195	No	0.00118218	2.36e-05	0.00402552	0.00015616	0.00393996
pos_294.25655_11.9818475	Yes	0.00117929	0.100893	0.0196949	0.0163312	0.154158
pos_459.2625_8.50400375	No	0.00117857	0.0114243	0.0404164	0.00462767	0.00674393
neg_636.461025_12.5971925	No	0.00117351	0.0213898	2.23e-06	0.00446486	0.071952
neg_878.4832_7.66588875	No	0.00117192	0.00354928	0.0116344	0.00434927	0.137712
pos_482.3011_11.734435	No	0.00117134	6.47e-05	6.26e-05	0.00254898	0.124878
pos_682.427275_10.9648675	No	0.00117031	0.00485339	0.0137948	0.0154708	9.83e-05
pos_870.729075_14.6568375	Yes	0.00117017	0.00942694	0.000111118	0.0169555	0.00344875
neg_245.1628_3.96708	No	0.00115103	0.0117126	0.00891157	0.0472936	0.00834451
pos_482.241425_10.510595	No	0.0011503	0.000917437	0.179699	0.0790029	0.00592096
neg_464.38455_12.7658475	No	0.00114859	0.0158022	0.0191946	0.00573664	0.00815179
neg_380.12925_9.60064775	No	0.00114842	0.101957	0.00452004	0.0218565	0.00373345
neg_719.359925_10.88178	No	0.00114818	0.00942818	0.013666	0.0165092	0.00439957
neg_904.67385_8.31116925	No	0.00113929	0.025296	0.00908991	0.0106435	0.00117047
neg_198.040275_0.682453725	No	0.0011387	0.0068969	0.0055642	1.9e-05	0.0592414
pos_183.0662_10.4175475	No	0.00113652	0.000463736	0.0547968	0.0339649	0.0427928
neg_667.612125_13.28344	No	0.00112525	6.55e-05	0.00783267	0.010301	0.0122792
neg_461.2522_10.1411325	No	0.00111785	0.00373033	0.0674072	3.5e-05	0.00106174
pos_1016.67875_10.77263	No	0.00111039	0.00117497	0.217899	0.18211	0.0214871
pos_585.29165_8.50565125	No	0.00110415	0.0197273	0.00488747	0.0410253	0.00136395
neg_637.358075_10.881125	No	0.00110321	0.00367667	0.0287252	0.0096423	0.0089997
neg_974.6337_10.9083125	No	0.00110205	0.00472964	0.140516	0.0454057	0.0970825
neg_622.1392_0.5076111	No	0.00110101	0.00244893	0.0845833	0.0842308	0.0106967
pos_729.53205_13.0116675	No	0.00109995	0.0171097	0.064122	0.00015418	0.00416326
pos_872.61535_12.4748425	No	0.00109657	0.00407105	0.00957626	0.000365765	0.0245753
neg_927.618325_13.597095	No	0.00109555	0.0216722	0.0221076	0.0727761	0.024352
neg_921.651675_8.0786495	No	0.00109215	0.01764	0.00985116	0.0525801	0.0126442
neg_669.62695_13.4348375	No	0.00109082	0.00262008	0.0101795	0.004558	0.0314228
pos_707.241175_10.7462075	No	0.00109037	0.003818	0.0325167	0.014236	0.00814127
neg_411.147625_9.601685	No	0.00108789	0.0843168	0.000506687	0.00710997	0.00637172
pos_103.100025_11.3880375	No	0.00108736	0.0012456	0.415498	0.206619	0.120961
neg_186.16195_9.719984	No	0.00108703	0.00792782	0.038486	0.00212953	0.103105
neg_267.9554_0.6754992	No	0.00107419	0.00727589	0.00194123	0.0178379	0.0940554
pos_306.10665_0.54837685	No	0.00107244	0.00172959	0.0198633	0.111202	0.014585
pos_679.493075_8.24454325	No	0.00107096	0.000197309	0.0178933	0.000283782	0.0628424
neg_713.6535_13.5435775	No	0.00106849	0.00185756	0.0102162	0.015941	5.88e-05
pos_132.02475_0.539890025	No	0.00106638	0.0029064	0.0387856	0.0192022	0.0637397
pos_816.646325_13.9592975	No	0.00106599	0.00596509	0.0145608	0.00531893	0.015632
neg_652.52855_13.3687625	No	0.00106524	0.00305506	0.0390463	0.00612416	0.00214156
neg_1017.62325_13.49198	No	0.00106052	0.0518009	0.000207716	0.0427973	0.0175914
neg_983.604625_13.5201075	No	0.00106047	0.0183937	0.0108438	0.0452872	0.000699348
neg_819.6005_13.516035	Yes	0.00105837	0.00252046	0.0290743	0.0240598	0.032747
neg_497.358725_5.8262185	No	0.00105675	0.0288188	0.0058299	0.00587972	0.00255066
pos_290.188425_9.09447275	No	0.00105583	0.000157981	0.000250592	0.0357587	0.00687903
neg_440.071375_0.696060875	No	0.00105334	0.000232224	0.00151071	0.00182647	0.0185426
neg_801.588425_13.4341725	No	0.00105006	0.000106614	0.118221	0.0339669	0.0312838
neg_628.318275_11.02229	No	0.00104554	0.00559327	0.00463273	0.127338	0.00734825
pos_638.40115_10.92186	No	0.00104352	0.0020051	0.00680774	5.03e-05	0.00195821
neg_1033.62_13.5286575	No	0.00103738	0.0229771	0.000247432	0.0983317	0.000416412
pos_129.057525_3.6155995	No	0.00103688	0.00861022	0.0197996	0.0231513	0.0510351
neg_327.216125_3.831177	No	0.00103674	0.0752826	0.000668362	0.000573745	0.00132287
neg_528.45605_13.5642	No	0.00102846	0.0372394	0.000273002	0.0516477	0.0664775
pos_688.5526_12.776075	No	0.00102461	0.0242687	0.235708	0.0289936	0.211362
neg_957.546375_13.3694825	No	0.00101869	0.000355116	0.0292313	0.00668581	0.0596606
neg_659.42265_5.960856	No	0.00101637	0.0616498	0.0121027	8.11e-05	0.0712341
neg_675.0491_0.60521555	No	0.00101598	0.0238427	0.00738064	0.0527081	0.0148784
neg_442.36585_11.41642	No	0.00101475	0.000339269	0.0100087	0.00498101	0.0390906
pos_812.675425_13.5455125	No	0.00101033	0.00567569	6.08e-05	0.0392055	0.0154943
neg_905.656825_8.7998805	No	0.00100911	0.0398734	0.00354541	0.00696061	0.0388273
pos_616.506075_13.368435	No	0.00100025	0.0117887	0.0536129	0.155429	0.00305144
neg_586.2119_6.02579375	No	0.000995883	0.000121094	0.00355145	0.0268112	4.36e-05
neg_1145.59425_13.379845	No	0.000995647	0.00344544	0.0158271	0.000675558	0.0607765
pos_434.28825_9.9164235	No	0.000987987	0.0144483	0.0235617	0.000646181	0.0406847
neg_377.2336_9.56915725	No	0.000986416	0.00679589	0.107793	0.0171007	0.000962598
pos_227.15275_5.08290975	No	0.000984856	0.0762526	0.0286741	0.115951	2.14e-05
neg_700.4639_7.33133925	No	0.000982843	0.0412626	0.00386681	0.000869493	0.00528391
neg_784.3826_6.7763755	No	0.000978963	0.0690962	0.000235081	0.0153761	0.196918
neg_897.5706_13.222865	No	0.000973896	0.00287597	0.00285512	6.87e-06	2.74e-05
neg_893.614925_13.4953175	No	0.000971394	0.0407718	0.0257681	0.088814	0.0358643
neg_590.307625_9.971489	No	0.000965122	4.77e-05	0.00263822	0.00164391	0.121475
pos_760.49425_7.408991	No	0.000959623	8.4e-06	0.0433534	0.00906545	0.0129259
pos_463.366925_12.3705425	No	0.000956576	0.0170261	0.00393795	0.0036285	0.00348634
neg_130.029875_0.4112606	No	0.000954933	0.0178062	0.0395508	0.0202339	0.0242129
neg_463.30745_11.1733025	No	0.000949229	0.0270438	0.0673922	0.00192849	0.00436597
neg_261.0614_2.20900175	Yes	0.000948164	0.00317571	0.0152577	0.0795076	7.37e-06
pos_847.46285_7.410572	No	0.000945104	0.000689141	0.00197753	3.99e-06	0.0094201
neg_843.6001_13.4199125	No	0.000941474	0.00722315	0.0879802	0.086062	0.0057779
pos_440.336525_6.837196	No	0.000941433	0.0231208	0.0333645	0.0165719	0.0529118
pos_351.35015_12.673	No	0.000941327	0.00570485	0.000665186	0.000536602	0.00156168
neg_308.1998_9.10033725	No	0.000937933	0.0854004	0.0151707	0.00591191	0.0233993
pos_715.54415_11.7097175	Yes	0.00093755	0.00858734	0.00663632	0.0151973	0.0220601
neg_568.325275_9.972553	Yes	0.000937377	0.0019558	0.00639432	0.0003272	0.0602191
pos_856.2128_0.53358405	No	0.000934432	0.0062743	0.0112385	0.0113914	0.0332137
pos_859.531225_13.07632	No	0.000933274	0.00300571	0.00685852	0.0654704	0.0724387
neg_891.59865_13.30113	No	0.000928329	0.0540813	0.058165	0.0441782	0.00251591
pos_590.402475_10.8857475	No	0.000928154	0.010839	0.0179293	0.247114	0.00478195
pos_549.621925_12.37162	No	0.000922012	0.00636063	0.0104317	0.0133345	0.0390705
neg_681.62775_13.3554325	No	0.00092147	4.49e-05	0.00270272	1.46e-05	0.0385206
pos_530.380275_11.2446075	No	0.000915055	0.00621731	0.0206555	0.00201214	0.00506078
pos_628.469125_12.985135	No	0.000914045	0.0275155	0.0486564	0.022992	0.0404868
neg_1642.01325_10.6319	No	0.000911652	2.33e-05	0.426042	0.183457	0.0556708
pos_260.1741_0.486901325	No	0.000911521	0.000422965	0.00455669	0.00244314	0.00417713
neg_529.3175_10.6325075	No	0.000910708	0.0199311	0.029973	0.0429866	0.00727388
pos_511.408775_11.0302925	No	0.000901472	0.00294998	0.002394	0.022049	0.000249704
neg_753.7212_13.8635275	No	0.00089791	0.0187079	3.59e-06	0.0152353	0.0263996
neg_444.3223_11.821485	No	0.000894729	0.00344077	0.012099	0.0120982	0.0431321
neg_953.632475_13.6683275	No	0.000893715	0.0110801	0.00910478	0.0365029	0.000343178
neg_647.355475_12.6610425	No	0.000892139	0.283803	0.00216683	0.00642245	0.0316117
neg_880.61725_9.9878795	No	0.00088889	0.00428213	0.00499681	0.000507792	0.0123966
neg_851.603725_13.4198075	No	0.000888785	0.0148536	0.0429251	0.0619489	0.0448591
pos_210.198325_8.769056	No	0.000886809	0.00404427	0.0438944	0.00589507	0.115495
neg_568.4706_12.2876225	No	0.000886751	0.000813054	0.0128099	0.00110237	0.0546901
neg_564.32075_6.0953945	No	0.000885	0.00594516	0.0111151	0.00342175	0.000561786
pos_667.6121_12.2424275	No	0.000884448	0.00616948	0.000734485	0.00424433	0.010922
neg_793.54255_13.351245	No	0.000880397	0.00734398	0.000306282	0.000253952	0.0294463
pos_840.33025_11.6032075	No	0.000879646	0.258373	0.00314268	0.00508643	0.0110094
pos_749.491125_7.5990235	No	0.000879411	0.242444	0.0203088	0.412519	0.00998785
neg_342.091225_3.3924955	No	0.000879175	0.188506	0.00409265	0.000388535	0.0182154
pos_143.095075_0.490798	No	0.000878512	0.000639033	0.0053909	0.00251883	0.0286111
neg_491.087375_1.30108825	Yes	0.000876949	0.0111806	0.0634956	0.000264119	0.0440137
pos_526.2597_5.99587125	No	0.000876883	0.0410229	0.033827	0.153438	0.0205115
pos_236.15005_4.58900175	No	0.000876504	0.504806	0.0018991	0.00437687	0.014762
pos_542.23195_5.99400175	No	0.000873867	0.00326841	0.0179201	0.344376	0.00516463
neg_170.0945_4.981295	No	0.000871383	0.0774467	0.00646279	0.00662615	7.01e-06
pos_263.26135_10.0687075	No	0.000861525	0.00896472	0.0764786	0.00176969	0.00232772
neg_209.105925_8.56660475	No	0.000859223	0.0118928	0.0405191	0.00279174	0.140785
neg_831.5595_11.0429025	Yes	0.0008583	0.00483017	0.147818	5.83e-05	0.00278698
pos_942.21665_0.562631775	No	0.000855748	0.0334773	0.131445	0.0110402	0.0769063
pos_325.37115_9.7359655	No	0.00085263	0.00805577	0.000226154	0.023055	0.0172025
neg_423.223025_11.64212	No	0.000851418	5.91e-05	0.00010814	0.000956296	0.0169183
pos_149.05605_0.932150525	No	0.000851303	0.00268223	0.0116551	0.00334444	0.0130658
pos_427.366175_9.79018675	No	0.000850375	0.0291123	0.00816599	0.119616	0.00694969
neg_659.07785_0.599136075	No	0.000849071	0.0181596	1.52e-05	0.0668797	0.00352021
pos_718.560875_12.459115	No	0.000848334	0.0278426	0.166839	0.0409807	0.0296107
pos_437.290325_10.9624525	No	0.000846015	0.000279723	0.154091	0.000154414	0.0225495
pos_432.32535_12.501625	No	0.000844418	1.55e-05	0.0015096	0.00552275	0.00222556
neg_1074.68575_10.70763	No	0.000843578	1.46e-05	0.588675	0.231671	0.0859149
pos_676.48785_7.41262225	No	0.000837659	0.042756	0.0016883	0.00111188	0.00445567
pos_753.181425_1.2797875	Yes	0.000835282	0.0186001	0.14783	0.0283106	0.172631
pos_507.36945_11.294065	Yes	0.000831907	0.00915032	0.148198	0.0909074	0.0128598
pos_579.086575_0.62021285	No	0.000829679	0.0744151	0.0292037	0.0186296	0.130533
neg_109.029575_3.481871	No	0.000828798	0.00204024	0.00806453	0.0586944	0.000372214
pos_585.44565_10.88677	No	0.00082386	0.0020021	1.81e-05	0.02678	0.0103664
pos_490.313625_5.16919475	No	0.000823646	0.404591	0.0178544	0.0336964	0.059382
neg_526.373625_6.82220825	Yes	0.000822731	0.0387464	0.00358121	0.000484807	0.022487
neg_995.129025_0.543837675	No	0.000822605	0.0241636	0.00735833	0.0168616	0.0250468
pos_358.2332_9.24283825	No	0.000818668	3.13e-05	0.0320938	0.053988	0.187013
pos_747.267925_10.9225875	No	0.000818658	0.0101036	0.0665269	0.184487	4.85e-06
pos_257.272125_9.1443955	No	0.000815418	0.00129423	0.106791	0.140308	0.0380134
neg_1169.59325_13.2662775	No	0.000814249	0.00763355	0.0383137	6.68e-05	0.207469
neg_606.1676_0.605682	No	0.000811769	0.0250786	0.0206855	0.0154732	0.00587708
neg_889.579825_13.1860375	No	0.000809585	0.0243376	0.124214	0.0139182	0.00570041
neg_1172.60175_13.01815	No	0.000803967	0.0497946	0.00654278	0.0741219	0.00316859
pos_1309.2_0.5159534	No	0.000802164	0.00138203	0.0016715	0.0784431	0.0303313
[truncated: 749 more rows]

## Sheet: Inter-metabolite cor women
	Benzoic acid	Hippuric acid	Citric acid	Cysteinylisoleucine	Glutamylphenylalanine	Glutamyltyrosine	Indolylacryloylglycine	Phenylacetylglutamine	AcCar(10:1)	AcCar(14:1-OH)	AcCar(16:0)	AcCar(16:1)	AcCar(18:1)	AcCar(6:1;O2)	FA(18:1)	FA(20:4)	FA(22:5n6)	FA(23:0)	FA(24:1n9)	FAHFA(20:0)	FAHFA(24:0)	Hydroxybutyric acid	DG(33:4)	DG(35:4-OH)	DG(35:5-OH)	DG(36:2)	LysoPA(22:6)	LysoPC(16:1)	LysoPC(17:0)	LysoPC(P-18:0)	LysoPE(16:0)	LysoPE(18:1)	LysoPE(20:3)	LysoPE(20:5)	LysoPE(22:6)	LysoPS(15:0)	PA(32:2)	PA(36:4)	PA(40:4)	PC(32:1)	PC(34:1)	PC(P-32:1)	PG(21:0)	PG(34:3)	PIP(34:2)	PS(30:1)	PS(42:6)	PS(46:0)	PS(O-38:0)
Benzoic acid	1	0.986604	0	0.117542	0.148986	0	0	0.364525	0.178866	0.157466	0	0	0.115388	0.208635	0	0	0	0	0	0	-0.127476	0	0	0	0	0	0	0	0.217174	0.149113	0.146987	0	0	0	0.141306	0	0	0	0	0	0	0	0	0	0	0	0	0	0
Hippuric acid	0.986604	1	0	0.120212	0.134362	0	0	0.371306	0.16738	0.156859	0	0	0	0.178406	0	0	0	0	0	0	-0.13405	0	0	0	0	0	0	0	0.209099	0.141432	0.12986	0	0	0	0.132735	0	0	0	0	0	0	0	0	0	0	0	0	0	0
Citric acid	0	0	1	0.173886	0.157276	0	0	0.201735	0.195982	0.292288	0.12491	0.245183	0.216498	0	0.283968	0.152857	0.216064	0	0.172258	0	0	0.256384	0	0	0	0	0	0	0	0	0	0	0	0	0	0.265731	0.205977	0.290972	0	0	0	0	0	0.272455	0.19561	0.266518	0	0.275207	0
Cysteinylisoleucine	0.117542	0.120212	0.173886	1	0.775222	0.381816	0.184437	0.259572	0.397428	0.307699	0.268356	0.263662	0.228145	0.278306	0.183137	0	0.153888	0	0	0	0	0	0	0	0	0	0.216029	0	0	0	0	0	0	0	0	0.16333	0.1505	0.216332	0	0	0	0	0.161582	0.177778	0.148831	0.150462	0	0.190784	0.185913
Glutamylphenylalanine	0.148986	0.134362	0.157276	0.775222	1	0.385345	0.200563	0.29959	0.450424	0.347683	0.286785	0.282578	0.245431	0.396665	0.194036	0.116757	0.134177	0	0	0	0	0	0	0	0	0	0.260786	0	0	0	0.115762	0.12371	0	0	0.128439	0.198658	0.173267	0.212773	0	0	0	0	0.194689	0.185953	0.142909	0.160484	-0.175604	0.203388	0.193114
Glutamyltyrosine	0	0	0	0.381816	0.385345	1	0.228077	0	0.149584	0.148131	0	0	0	0	0	0	0	0	0	0	0	0	0	0	0	0	0	0	0	0	0	0	0	0	0	0	0	0	0	0.124202	0	0	0.14878	0	0	0	0	0	0
Indolylacryloylglycine	0	0	0	0.184437	0.200563	0.228077	1	-0.185449	0	0	0.121283	0	0	0	0	-0.126315	0	0	0	0	0	0	0	0	0	0	0	0.202004	0.145994	0	0	0	0.134518	0	0	0	0	0	0	0	0	0	0	0	-0.116816	0	0	0	0.20031
Phenylacetylglutamine	0.364525	0.371306	0.201735	0.259572	0.29959	0	-0.185449	1	0.261428	0.308916	0	0	0	0.206446	0	0	0	0	0	0	0	0	0.124504	0	0	0	0.173408	0	0	0	0	0	0	0	0	0	0	0	0	0	0	0	0.125744	0	0	0	0	0	0
AcCar(10:1)	0.178866	0.16738	0.195982	0.397428	0.450424	0.149584	0	0.261428	1	0.54608	0.333862	0.473616	0.346139	0.279765	0.236026	0.147635	0.196927	0.112194	0.121424	0.157598	0	0	0.170907	0	0	0.115369	0.165741	0	0	0	0	0.157164	0	0	0.181259	0.201504	0.146604	0.26672	0	0	0	0	0.118639	0.236172	0.193985	0.216946	0	0.263046	0.202456
AcCar(14:1-OH)	0.157466	0.156859	0.292288	0.307699	0.347683	0.148131	0	0.308916	0.54608	1	0.349923	0.559338	0.531322	0.23227	0.330572	0.227014	0.214232	0	0.230459	0.164624	0	0.232542	0	0.119288	0	0.13171	0.151258	0	0	0	0	0	0	0	0.122071	0.300368	0.238257	0.366119	0	0	0	0	0.14001	0.341151	0.283771	0.340395	0	0.373165	0
AcCar(16:0)	0	0	0.12491	0.268356	0.286785	0	0.121283	0	0.333862	0.349923	1	0.615613	0.59027	0.181813	0.41851	0.305633	0.359003	0	0.284927	0	-0.129102	0.248035	0	0	0	0	0.155685	0.266407	0.13757	0	0.265895	0.314132	0.315838	0.174397	0.396671	0.338192	0.270456	0.4407	0	0.309623	0.16026	0	0	0.409596	0.289832	0.385375	0.150466	0.440557	0.339555
AcCar(16:1)	0	0	0.245183	0.263662	0.282578	0	0	0	0.473616	0.559338	0.615613	1	0.783536	0.198662	0.609561	0.403098	0.401239	0	0.39362	0	0	0.289271	0	0	0	0	0	0.139931	0	0.228615	0.153559	0.259325	0.226463	0	0.378101	0.511066	0.364446	0.637743	0	0	0.134159	0	0	0.602891	0.441375	0.572825	0.154999	0.621182	0.363723
AcCar(18:1)	0.115388	0	0.216498	0.228145	0.245431	0	0	0	0.346139	0.531322	0.59027	0.783536	1	0.215854	0.542698	0.313347	0.290272	0	0.45182	0	0	0.255196	0	0.11696	0	0	0	0.142297	0.114558	0.327473	0.208232	0.271884	0.229343	0.14421	0.361143	0.44451	0.351981	0.560764	0	0	0.162604	0	0	0.535767	0.367764	0.529385	0	0.551719	0.401165
AcCar(6:1;O2)	0.208635	0.178406	0	0.278306	0.396665	0	0	0.206446	0.279765	0.23227	0.181813	0.198662	0.215854	1	0	0	0	0	0	0	0	0	0	0	0	0	0.227776	0	0.207605	0.121765	0.173635	0.120683	0	0	0.141697	0	0	0	0	0	0	0	0.116579	0	0	0	-0.154399	0	0.179604
FA(18:1)	0	0	0.283968	0.183137	0.194036	0	0	0	0.236026	0.330572	0.41851	0.609561	0.542698	0	1	0.505363	0.623285	0	0.366669	0	0	0.478403	0	0	0	0	0	0	0	0	0.116285	0.160385	0.128658	0	0.281715	0.690019	0.540172	0.846738	0	0.144918	0	0	0	0.85208	0.646744	0.764172	0	0.838634	0.390298
FA(20:4)	0	0	0.152857	0	0.116757	0	-0.126315	0	0.147635	0.227014	0.305633	0.403098	0.313347	0	0.505363	1	0.395483	0	0.173408	0	0	0.321942	0	0	0	0	0	0	0	0	0	0	0	0	0.160957	0.43692	0.371203	0.527682	0	0	0	0	0	0.552776	0.41889	0.479865	0	0.529529	0.211487
FA(22:5n6)	0	0	0.216064	0.153888	0.134177	0	0	0	0.196927	0.214232	0.359003	0.401239	0.290272	0	0.623285	0.395483	1	0	0.315549	-0.121354	-0.118924	0.432734	0	0	0	0	0.113289	0	0	0	0.183154	0.113208	0	0.299358	0.388628	0.510399	0.37889	0.610775	0	0.209134	0	0	0	0.61146	0.453527	0.544575	0	0.608355	0.304767
FA(23:0)	0	0	0	0	0	0	0	0	0.112194	0	0	0	0	0	0	0	0	1	0	0.596936	0	0	0.568933	0.476882	0.675727	0	0	0	0	0	0	0	0	0	0	0	0	0	0	-0.126401	0	0	0	-0.118859	-0.138047	0	0	0	0
FA(24:1n9)	0	0	0.172258	0	0	0	0	0	0.121424	0.230459	0.284927	0.39362	0.45182	0	0.366669	0.173408	0.315549	0	1	0	-0.141709	0.24597	-0.17765	0	0	0	0	0	0	0.159465	0.160812	0.158566	0	0.262675	0.290318	0.360896	0.247835	0.407646	0	0.131245	0.2226	0	0	0.39687	0.236085	0.370036	0.153191	0.408227	0.224439
FAHFA(20:0)	0	0	0	0	0	0	0	0	0.157598	0.164624	0	0	0	0	0	0	-0.121354	0.596936	0	1	0	0	0.33191	0.32888	0.398565	0	0	0	0	0.121008	0	0	0	0	0	0	0	0	0	0	0	0	0	0	0	0	0	0	0
FAHFA(24:0)	-0.127476	-0.13405	0	0	0	0	0	0	0	0	-0.129102	0	0	0	0	0	-0.118924	0	-0.141709	0	1	0	0	-0.154951	0	0	0	0	0	0	0	0	0	0	0	0	0	0	0	0	0	0	0	0	0	0	-0.127598	0	0
Hydroxybutyric acid	0	0	0.256384	0	0	0	0	0	0	0.232542	0.248035	0.289271	0.255196	0	0.478403	0.321942	0.432734	0	0.24597	0	0	1	0	0	0	0	0.189908	0	0	-0.133338	0	0	0	0.119806	0.157143	0.388704	0.363429	0.485061	0	0	0	0	0	0.492622	0.36764	0.421218	0	0.481836	0
DG(33:4)	0	0	0	0	0	0	0	0.124504	0.170907	0	0	0	0	0	0	0	0	0.568933	-0.17765	0.33191	0	0	1	0.207791	0.652708	0	0.13961	-0.121305	0	0	0	0	0	0	0	0	0	-0.123976	0	0	-0.148977	0	0	-0.120374	-0.144328	0	-0.117886	0	0
DG(35:4-OH)	0	0	0	0	0	0	0	0	0	0.119288	0	0	0.11696	0	0	0	0	0.476882	0	0.32888	-0.154951	0	0.207791	1	0.510254	0	0	0	0	0	0	0	0	0	0	0	0	0	0	0	0	0	0	0	0	0	0	0	0
DG(35:5-OH)	0	0	0	0	0	0	0	0	0	0	0	0	0	0	0	0	0	0.675727	0	0.398565	0	0	0.652708	0.510254	1	0	0.142027	0	0	0	0	0	0	0	0	0	0	0	0	0	0	0	0	0	0	0	-0.115324	0	0
DG(36:2)	0	0	0	0	0	0	0	0	0.115369	0.13171	0	0	0	0	0	0	0	0	0	0	0	0	0	0	0	1	0	0.146656	0	0	0	0	0	0	0.147996	0	0	0	0.145002	0.188485	0.448732	0	0	0	0	0	0.265887	0	0
LysoPA(22:6)	0	0	0	0.216029	0.260786	0	0	0.173408	0.165741	0.151258	0.155685	0	0	0.227776	0	0	0.113289	0	0	0	0	0.189908	0.13961	0	0.142027	0	1	0	0	-0.142672	0	0	0	0	0	0	0.114636	0.12001	0	0.161946	0	0	0	0.114425	0	0	0	0.132727	0
LysoPC(16:1)	0	0	0	0	0	0	0.202004	0	0	0	0.266407	0.139931	0.142297	0	0	0	0	0	0	0	0	0	-0.121305	0	0	0.146656	0	1	0.175376	0.138272	0.353224	0.46048	0.439023	0.26485	0.363501	0	0	0	0	0.429552	0.195618	0	0	0	0	0	0.181032	0	0.251639
LysoPC(17:0)	0.217174	0.209099	0	0	0	0	0.145994	0	0	0	0.13757	0	0.114558	0.207605	0	0	0	0	0	0	0	0	0	0	0	0	0	0.175376	1	0.421025	0.396446	0.312563	0.215045	0.205246	0.376999	0	0	0	0	-0.154387	0	0	0	0	0	0	0	0	0.484345
LysoPC(P-18:0)	0.149113	0.141432	0	0	0	0	0	0	0	0	0	0.228615	0.327473	0.121765	0	0	0	0	0.159465	0.121008	0	-0.133338	0	0	0	0	-0.142672	0.138272	0.421025	1	0.2452	0.241505	0.192601	0	0.244124	0	0	0	0	-0.284238	0	0	0	0	0	0	-0.1196	0	0.519515
LysoPE(16:0)	0.146987	0.12986	0	0	0.115762	0	0	0	0	0	0.265895	0.153559	0.208232	0.173635	0.116285	0	0.183154	0	0.160812	0	0	0	0	0	0	0	0	0.353224	0.396446	0.2452	1	0.507982	0.489865	0.466997	0.60563	0.126141	0	0	0	0.24913	0.153988	0	0	0	0	0	0	0	0.41811
LysoPE(18:1)	0	0	0	0	0.12371	0	0	0	0.157164	0	0.314132	0.259325	0.271884	0.120683	0.160385	0	0.113208	0	0.158566	0	0	0	0	0	0	0	0	0.46048	0.312563	0.241505	0.507982	1	0.524794	0.234679	0.513842	0	0.143337	0.151569	0	0.246175	0.119213	0	0.130443	0.15772	0	0.138942	0	0.162059	0.407399
LysoPE(20:3)	0	0	0	0	0	0	0.134518	0	0	0	0.315838	0.226463	0.229343	0	0.128658	0	0	0	0	0	0	0	0	0	0	0	0	0.439023	0.215045	0.192601	0.489865	0.524794	1	0.292594	0.425284	0.121991	0	0.123571	0	0.367087	0.196248	0	0	0.129938	0.134858	0.155629	0.142886	0.141872	0.359331
LysoPE(20:5)	0	0	0	0	0	0	0	0	0	0	0.174397	0	0.14421	0	0	0	0.299358	0	0.262675	0	0	0.119806	0	0	0	0	0	0.26485	0.205246	0	0.466997	0.234679	0.292594	1	0.578676	0	0	0.115349	0	0.229229	0.132316	0	0	0.116765	0	0	0.139094	0.131089	0.24995
LysoPE(22:6)	0.141306	0.132735	0	0	0.128439	0	0	0	0.181259	0.122071	0.396671	0.378101	0.361143	0.141697	0.281715	0.160957	0.388628	0	0.290318	0	0	0.157143	0	0	0	0.147996	0	0.363501	0.376999	0.244124	0.60563	0.513842	0.425284	0.578676	1	0.243899	0.152133	0.311332	0	0.222631	0.206925	0	0	0.29056	0.198582	0.266797	0	0.307546	0.470792
LysoPS(15:0)	0	0	0.265731	0.16333	0.198658	0	0	0	0.201504	0.300368	0.338192	0.511066	0.44451	0	0.690019	0.43692	0.510399	0	0.360896	0	0	0.388704	0	0	0	0	0	0	0	0	0.126141	0	0.121991	0	0.243899	1	0.459902	0.765043	0	0	0	0	0	0.72104	0.490764	0.686547	0	0.739596	0.33966
PA(32:2)	0	0	0.205977	0.1505	0.173267	0	0	0	0.146604	0.238257	0.270456	0.364446	0.351981	0	0.540172	0.371203	0.37889	0	0.247835	0	0	0.363429	0	0	0	0	0.114636	0	0	0	0	0.143337	0	0	0.152133	0.459902	1	0.603094	0	0	0	0	0	0.618651	0.46568	0.572257	0	0.572144	0.30635
PA(36:4)	0	0	0.290972	0.216332	0.212773	0	0	0	0.26672	0.366119	0.4407	0.637743	0.560764	0	0.846738	0.527682	0.610775	0	0.407646	0	0	0.485061	-0.123976	0	0	0	0.12001	0	0	0	0	0.151569	0.123571	0.115349	0.311332	0.765043	0.603094	1	0	0	0	0	0	0.904077	0.645802	0.858264	0	0.907856	0.45935
PA(40:4)	0	0	0	0	0	0	0	0	0	0	0	0	0	0	0	0	0	0	0	0	0	0	0	0	0	0.145002	0	0	0	0	0	0	0	0	0	0	0	0	1	0	0.143172	0	0	0	0.131728	0	0	0.123638	0
PC(32:1)	0	0	0	0	0	0.124202	0	0	0	0	0.309623	0	0	0	0.144918	0	0.209134	-0.126401	0.131245	0	0	0	0	0	0	0.188485	0.161946	0.429552	-0.154387	-0.284238	0.24913	0.246175	0.367087	0.229229	0.222631	0	0	0	0	1	0.456856	0	0	0	0	0	0.474791	0.112148	0
PC(34:1)	0	0	0	0	0	0	0	0	0	0	0.16026	0.134159	0.162604	0	0	0	0	0	0.2226	0	0	0	-0.148977	0	0	0.448732	0	0.195618	0	0	0.153988	0.119213	0.196248	0.132316	0.206925	0	0	0	0.143172	0.456856	1	0.156418	0	0	0	0	0.548698	0	0
PC(P-32:1)	0	0	0	0	0	0	0	0	0	0	0	0	0	0	0	0	0	0	0	0	0	0	0	0	0	0	0	0	0	0	0	0	0	0	0	0	0	0	0	0	0.156418	1	0	0	0	0	0.154104	0	0
PG(21:0)	0	0	0	0.161582	0.194689	0.14878	0	0.125744	0.118639	0.14001	0	0	0	0.116579	0	0	0	0	0	0	0	0	0	0	0	0	0	0	0	0	0	0.130443	0	0	0	0	0	0	0	0	0	0	1	0	0	0	0	0	0
PG(34:3)	0	0	0.272455	0.177778	0.185953	0	0	0	0.236172	0.341151	0.409596	0.602891	0.535767	0	0.85208	0.552776	0.61146	-0.118859	0.39687	0	0	0.492622	-0.120374	0	0	0	0.114425	0	0	0	0	0.15772	0.129938	0.116765	0.29056	0.72104	0.618651	0.904077	0	0	0	0	0	1	0.719638	0.842893	0	0.875058	0.430877
PIP(34:2)	0	0	0.19561	0.148831	0.142909	0	-0.116816	0	0.193985	0.283771	0.289832	0.441375	0.367764	0	0.646744	0.41889	0.453527	-0.138047	0.236085	0	0	0.36764	-0.144328	0	0	0	0	0	0	0	0	0	0.134858	0	0.198582	0.490764	0.46568	0.645802	0.131728	0	0	0	0	0.719638	1	0.616385	0	0.652534	0.296642
PS(30:1)	0	0	0.266518	0.150462	0.160484	0	0	0	0.216946	0.340395	0.385375	0.572825	0.529385	0	0.764172	0.479865	0.544575	0	0.370036	0	0	0.421218	0	0	0	0	0	0	0	0	0	0.138942	0.155629	0	0.266797	0.686547	0.572257	0.858264	0	0	0	0	0	0.842893	0.616385	1	0	0.851489	0.393629
PS(42:6)	0	0	0	0	-0.175604	0	0	0	0	0	0.150466	0.154999	0	-0.154399	0	0	0	0	0.153191	0	-0.127598	0	-0.117886	0	-0.115324	0.265887	0	0.181032	0	-0.1196	0	0	0.142886	0.139094	0	0	0	0	0	0.474791	0.548698	0.154104	0	0	0	0	1	0	-0.117079
PS(46:0)	0	0	0.275207	0.190784	0.203388	0	0	0	0.263046	0.373165	0.440557	0.621182	0.551719	0	0.838634	0.529529	0.608355	0	0.408227	0	0	0.481836	0	0	0	0	0.132727	0	0	0	0	0.162059	0.141872	0.131089	0.307546	0.739596	0.572144	0.907856	0.123638	0.112148	0	0	0	0.875058	0.652534	0.851489	0	1	0.414147
PS(O-38:0)	0	0	0	0.185913	0.193114	0	0.20031	0	0.202456	0	0.339555	0.363723	0.401165	0.179604	0.390298	0.211487	0.304767	0	0.224439	0	0	0	0	0	0	0	0	0.251639	0.484345	0.519515	0.41811	0.407399	0.359331	0.24995	0.470792	0.33966	0.30635	0.45935	0	0	0	0	0	0.430877	0.296642	0.393629	-0.117079	0.414147	1
Glycolic acid	0.199555	0.202792	0	0	0.149589	0	0	0	0	0	0	0	0	0.138279	0	0	0	0	0	0	0	0	0	0	0	-0.124085	0	0	0	0	0	0	0	0	0	0	0	0	0	0	0	0	0	0	0	0	0	0	0
Hydroxyindoleacetic acid	0.156936	0.145803	0	0.428774	0.511984	0.261336	0.204545	0.246098	0.264972	0.255816	0.14488	0.125442	0	0.315159	0	0	0	0	0	0	0	0	0	0	0	0	0.185589	0	0	0	0	0	0	0	0	0	0	0	0	0	0	0	0.165461	0	0	0	0	0	0
Indole	0	0	-0.121787	0.172813	0.210146	0.263445	0.882945	-0.218348	0	0	0	0	0	0	-0.14973	-0.173817	0	0	0	0	0	0	0	0	0	0	0	0.234616	0.174154	0	0	0	0.122061	0	0	-0.122486	0	-0.133162	0	0	0	0	0	-0.142597	-0.126502	0	0	-0.145804	0.183984
Indoleacetaldehyde	0	0	-0.118185	0.187521	0.227629	0.23514	0.836554	-0.208008	0	0	0	0	0	0	-0.135565	-0.149778	0	0	0	0	0	0	0	0	0	0	0	0.242683	0.167234	0	0	0	0.13912	0	0	0	0	-0.121916	0	0	0	0	0	-0.135383	-0.114569	0	0	-0.122157	0.187921
Indoleacrylic acid	0	0	-0.128207	0.184135	0.216455	0.254333	0.860694	-0.211208	0	0	0	0	0	0	-0.158179	-0.177906	0	0	0	0	0	-0.114334	0	0	0	0	0	0.228921	0.17549	0	0	0	0.118912	0	0	-0.133265	0	-0.140032	0	0	0	0	0	-0.155112	-0.136599	0	0	-0.14617	0.164717
Indolealdehyde	0	0	-0.127391	0.187524	0.21532	0.263046	0.869675	-0.217818	0	0	0	0	0	0	-0.159621	-0.186742	0	0	0	0	0	-0.120443	0	0	0	0	0	0.237718	0.181506	0	0	0	0.123506	0	0	-0.132331	0	-0.13936	0	0	0	0	0	-0.156629	-0.132043	0	0	-0.145439	0.182979
Indolelactic acid	0	0	0	0.220449	0.2878	0.247847	0.806582	-0.171675	0	0	0	0	0	0	0	-0.179405	0	0	0	0	0	0	0	0	0	0	0	0.25231	0.186166	0	0.171275	0.12824	0.158034	0.125026	0.113198	0	0	0	0	0	0	0	0.120745	0	0	0	-0.116636	0	0.216109
L-tryptophan	0	0	-0.144441	0.138851	0.132221	0.227418	0.865599	-0.251801	0	-0.151729	0	-0.14774	0	0	-0.209495	-0.219195	-0.145228	0	0	0	0	-0.152634	0	0	0	0	0	0.205611	0.127726	0	0	0	0	0	0	-0.158221	-0.115808	-0.20546	0	0	0	0	0	-0.223354	-0.17586	-0.169107	0	-0.202607	0.130886
Tryptophan 2-C-mannoside	0.168003	0.159538	0.152028	0.40485	0.50145	0	0	0.321579	0.302834	0.262121	0.166183	0.234224	0.220229	0.427674	0.168632	0	0	0	0	0	0	0	0	0	0	0	0.201462	0	0	0.113877	0.200522	0	0	0	0	0.170955	0	0.140283	0	0	0	0	0.156714	0.139709	0.114199	0.126674	0	0.133139	0.15991
Ureidoisobutyric acid	0.364485	0.372623	0.19165	0.255364	0.29405	0	-0.188857	0.989287	0.256829	0.306123	0	0	0	0.205727	0	0	0	0	0	0	0	0	0.121523	0	0	0	0.183092	0	0	0	0	0	0	0	0	0	0	0	0	0	0	0	0.120535	0	0	0	0	0	0
Choline	0.11994	0	0	0.263696	0.344936	0.136133	0	0.193359	0.147007	0.134112	0.137132	0.117243	0.163361	0.178097	0	0	0	0	0	0	0	0	0	0	0	0	0.153288	0	0	0.175068	0	0	0	0	0	0	0.114342	0	0	0	0	0	0	0	0	0	0	0	0.132273
Cresol	0	0	0	0.19794	0.267203	0.235789	0.751269	-0.197783	0	0	0	0	0	0	0	-0.154561	0	0	0	0	0	0	0	0	0	0	0	0.255823	0.201844	0.122124	0.154902	0.132392	0.138673	0.154552	0.115535	0	0	0	0	0	0	0	0	0	0	0	0	0	0.234185
Phenol	0.884825	0.882917	0	0	0.135185	0	0	0.326374	0.160754	0.143842	0	0	0.116479	0.176578	0	0	0	0	0	0	-0.145548	0	0	0	0	0	0	0	0.197005	0.146125	0.150247	0.124943	0	0.115104	0.166644	0	0	0	0	0	0	0	0	0	0	0	0	0	0
Oxoretinoic acid	0	0	0.297456	0.152444	0.19419	0	-0.114818	0	0.230679	0.302306	0.362973	0.556792	0.48574	0	0.791564	0.513102	0.553044	0	0.363863	0	0	0.445153	0	0	0	0	0	0	0	0	0	0.16153	0	0	0.246361	0.680065	0.535802	0.800959	0	0	0	0	0	0.796491	0.623301	0.761463	0	0.787851	0.339267
Sphingosine 1-phosphate	0	0	0	0.222165	0.22237	0	0.224324	0	0.151606	0	0.213601	0.176347	0.255071	0	0.117109	0	0	0	0.17725	0	0	0	0	0	0	0	0.148192	0.245475	0.133366	0.214642	0.164305	0.22824	0.208266	0	0.204434	0	0	0	0	0	0	0	0	0	0	0	0	0	0.321944
Deoxycholic acid	0	0	0.286576	0.149181	0.156152	0	-0.123045	0	0.192586	0.324671	0.430372	0.578113	0.495832	0	0.794541	0.560992	0.633897	-0.114336	0.486424	0	0	0.516722	0	0	0	0	0.138324	0	0	0	0.129858	0.163285	0.132941	0.176524	0.350937	0.701885	0.552693	0.82194	0	0.173497	0	0	0	0.843292	0.654617	0.762389	0	0.804903	0.324737
Hydroxyoxocholadienic acid	0	0	0.206931	0.141991	0.134314	0	0	0	0.185715	0.278884	0.34428	0.534359	0.441597	0	0.705876	0.513321	0.483233	0	0.306742	0	0	0.392497	-0.131554	0	0	0	0	0	0	0	0	0.120951	0.119677	0	0.268233	0.612969	0.534423	0.772027	0	0	0	0	0	0.813015	0.709748	0.728188	0	0.745015	0.34981
Tetrahydroxycholanoic acid	0	0	0.272326	0.180616	0.196486	0	0	0	0.259607	0.364228	0.448437	0.624882	0.545673	0	0.836073	0.548289	0.593681	0	0.394367	0	0	0.4843	-0.114862	0	0	0	0.126954	0	0	0	0	0.177191	0.148509	0.12567	0.337202	0.736395	0.608894	0.905332	0	0.12373	0	0	0	0.928585	0.706724	0.842455	0	0.878651	0.430982
Bilirubin	0	0	0	0.166907	0.161353	0	0	0	0	0.136799	0.246945	0.319604	0.321555	0	0.236904	0	0.272439	0	0.196297	0	0	0	0	0.149227	0.142915	0	0	0	0	0.170349	0.168163	0.13936	0	0	0.245018	0.172004	0	0.245528	0.157329	0	0.121918	0	0	0.201444	0.126597	0.20267	0	0.244393	0.139932
[truncated: 19 more columns]

## Sheet: Inter-metabolite cor men
	Benzoic acid	Hippuric acid	Citric acid	Cysteinylisoleucine	Glutamylphenylalanine	Glutamyltyrosine	Indolylacryloylglycine	Phenylacetylglutamine	AcCar(10:1)	AcCar(14:1-OH)	AcCar(16:0)	AcCar(16:1)	AcCar(18:1)	AcCar(6:1;O2)	FA(18:1)	FA(20:4)	FA(22:5n6)	FA(23:0)	FA(24:1n9)	FAHFA(20:0)	FAHFA(24:0)	Hydroxybutyric acid	DG(33:4)	DG(35:4-OH)	DG(35:5-OH)	DG(36:2)	LysoPA(22:6)	LysoPC(16:1)	LysoPC(17:0)	LysoPC(P-18:0)	LysoPE(16:0)	LysoPE(18:1)	LysoPE(20:3)	LysoPE(20:5)	LysoPE(22:6)	LysoPS(15:0)	PA(32:2)	PA(36:4)	PA(40:4)	PC(32:1)	PC(34:1)	PC(P-32:1)	PG(21:0)	PG(34:3)	PIP(34:2)	PS(30:1)	PS(42:6)	PS(46:0)	PS(O-38:0)
Benzoic acid	1	0.983506	0	0	0	0	0.169698	0.20273	0	0	0	0	0	0	0	0	0	0	0	0	0	-0.155661	0	0	0	0	0	0	0.169902	0.129696	0	0	0	0	0	0	0	0	0	0	0	0	0	0	0	0	0	0	0
Hippuric acid	0.983506	1	0	0	0	0	0.18162	0.211596	0	0	0	0	0	0	0	0	0	0	0	0	0	-0.153844	0	0	0	0	0	0	0.163179	0.127028	0	0	0	0.128058	0	0	0	0	0	-0.136977	0	0	0	0	0	0	0	0	0
Citric acid	0	0	1	0	0	0	0	0.153108	0.235551	0.223371	0.177851	0.28211	0.278528	0	0.283336	0.168643	0.25292	0	0.128511	0	0	0.199785	0	0	0	0	0	0	0	0	0	0	0	0	0	0.217805	0.199122	0.286975	0	0	0	0	0	0.300091	0.181801	0.257441	0	0.294866	0
Cysteinylisoleucine	0	0	0	1	0.75731	0.399166	0.239828	0.259698	0.342892	0.259564	0.278605	0.171564	0.179077	0.206999	0.16847	0	0	0	0	0	0	0	0	0	0	0	0.39277	0	0	0	0	0	0.131415	0	0	0	0.16821	0.165676	0	0	0	0	0.193442	0.139792	0	0.158685	-0.148694	0.146167	0
Glutamylphenylalanine	0	0	0	0.75731	1	0.363161	0.245741	0.238917	0.304916	0.253514	0.344657	0.231344	0.224524	0.266446	0.244787	0.157602	0.185229	0	0	0	0	0.158648	0	0	0	0	0.444238	0	0	0	0	0.130147	0.189698	0	0	0.186656	0.228445	0.238007	0	0	0	0	0.178678	0.215289	0.144927	0.216748	-0.187308	0.234301	0
Glutamyltyrosine	0	0	0	0.399166	0.363161	1	0.143814	0.142515	0.16936	0.132923	0.156901	0.135003	0	0	0	0	0	0	0	0	0	0	0	0	0	0	0.129498	0	0	0	0	0	0	0	0	0	0	0	0	0.162842	0	0	0	0	0	0	0	0	0
Indolylacryloylglycine	0.169698	0.18162	0	0.239828	0.245741	0.143814	1	0	0	0	0.123883	0	0	0	0	0	0	0	0	0	0	0	0	0	0	0	0	0.205101	0.185024	0.195138	0.206946	0	0.146291	0.187731	0	0	0	0	0	0	0	0	0	0	-0.149023	0	0	0	0.15773
Phenylacetylglutamine	0.20273	0.211596	0.153108	0.259698	0.238917	0.142515	0	1	0.24101	0.243527	0.127261	0	0	0.142996	0	0	0	0	0	0	0	0	0	0	0	0	0.190645	0	0	0	0	0	0	0	0	0	0	0	0	0	0	0	0	0	0	0	0	0	0
AcCar(10:1)	0	0	0.235551	0.342892	0.304916	0.16936	0	0.24101	1	0.582019	0.346032	0.457566	0.36201	0.201721	0.142854	0	0	0	0	0	0	0	0.140054	0	0	0	0.191353	0	0	0	0	0.16863	0	0	0	0.174017	0.142964	0.214663	0	0	0	0.149357	0	0.15356	0	0.228729	0	0.187601	0.165533
AcCar(14:1-OH)	0	0	0.223371	0.259564	0.253514	0.132923	0	0.243527	0.582019	1	0.394602	0.528489	0.529639	0.154812	0.251854	0.224577	0.134087	0	0.262605	0	0	0.248441	0	0	0	0	0	0	0	0	0	0.158671	0	0	0.124595	0.217265	0.205028	0.325984	0	0	0	0	0	0.289553	0.204849	0.31341	0.126541	0.293241	0.137768
AcCar(16:0)	0	0	0.177851	0.278605	0.344657	0.156901	0.123883	0.127261	0.346032	0.394602	1	0.5727	0.625407	0.187987	0.349363	0.277882	0.299196	0	0.263204	0	0	0.21829	0	0	0	0	0.16529	0.309182	0.152103	0	0.308009	0.401124	0.32997	0.152656	0.390267	0.335574	0.293901	0.416332	0	0.280787	0	0	0	0.379212	0.243685	0.403173	0	0.37373	0.358859
AcCar(16:1)	0	0	0.28211	0.171564	0.231344	0.135003	0	0	0.457566	0.528489	0.5727	1	0.757174	0.197192	0.502256	0.321901	0.346005	0	0.36431	0	0	0.30937	-0.147729	0	0	0	0	0.248422	0	0.177126	0.129432	0.229971	0.14213	0	0.260396	0.423043	0.294601	0.541457	0	0.160275	0.162393	0	0	0.515102	0.36319	0.551358	0.171287	0.504564	0.292712
AcCar(18:1)	0	0	0.278528	0.179077	0.224524	0	0	0	0.36201	0.529639	0.625407	0.757174	1	0.190439	0.426602	0.314971	0.270396	0	0.41043	0	0	0.280559	0	0	0	0	0	0.229915	0.15114	0.297851	0.174855	0.294321	0.150694	0	0.363966	0.37582	0.302197	0.477914	0	0	0.143857	0	0	0.454446	0.3165	0.475887	0.13612	0.442527	0.365883
AcCar(6:1;O2)	0	0	0	0.206999	0.266446	0	0	0.142996	0.201721	0.154812	0.187987	0.197192	0.190439	1	0	0	0	0	0	0	0	0	0	0	0	0	0.160931	0	0	0	0	0	0	0	0	0	0.133656	0	0	0	0	0	0	0	0	0	0	0	0
FA(18:1)	0	0	0.283336	0.16847	0.244787	0	0	0	0.142854	0.251854	0.349363	0.502256	0.426602	0	1	0.496922	0.633033	-0.183994	0.336444	-0.200973	-0.170302	0.506195	-0.127329	0	-0.140033	0	0	0	0	0	0	0.170081	0	0	0.181811	0.708915	0.518468	0.832398	0	0	0	0	0	0.842072	0.621576	0.750849	0	0.803262	0.332014
FA(20:4)	0	0	0.168643	0	0.157602	0	0	0	0	0.224577	0.277882	0.321901	0.314971	0	0.496922	1	0.430124	0	0.259014	0	-0.124104	0.306192	0	0.125571	0	0	0	0	-0.126389	0	0	0	0	0	0.168535	0.446549	0.405983	0.536471	0	0	0	0	0	0.557434	0.375469	0.482931	0	0.544289	0.247569
FA(22:5n6)	0	0	0.25292	0	0.185229	0	0	0	0	0.134087	0.299196	0.346005	0.270396	0	0.633033	0.430124	1	0	0.289625	-0.182005	-0.158101	0.501446	0	0	0	0	0	0	0	-0.130882	0	0	0	0.221862	0.329097	0.576843	0.45092	0.653002	0	0	0	0	0	0.662421	0.494419	0.570343	0	0.62812	0.330591
FA(23:0)	0	0	0	0	0	0	0	0	0	0	0	0	0	0	-0.183994	0	0	1	0	0.506455	0.136847	0	0.445824	0.431351	0.597373	0	0	0	0	0.18945	0	0	0	0	0	0	0	-0.136937	0	-0.201209	0	0	0	-0.172267	-0.180071	-0.147883	0	-0.15766	0
FA(24:1n9)	0	0	0.128511	0	0	0	0	0	0	0.262605	0.263204	0.36431	0.41043	0	0.336444	0.259014	0.289625	0	1	0	0	0.26863	0	0	-0.19929	0	0	0.129253	0	0.180427	0	0.164567	0	0.15907	0.256526	0.334222	0.171639	0.366591	0	0.138485	0.27	0	0	0.378398	0.239918	0.341403	0.258278	0.344433	0.252905
FAHFA(20:0)	0	0	0	0	0	0	0	0	0	0	0	0	0	0	-0.200973	0	-0.182005	0.506455	0	1	0.18559	0	0.257847	0.271574	0.386959	0	0	0	0	0.155477	-0.132692	0	0	0	0	-0.152116	0	-0.135591	0	0	0	0	0	-0.20385	-0.14754	0	0	-0.154466	0
FAHFA(24:0)	0	0	0	0	0	0	0	0	0	0	0	0	0	0	-0.170302	-0.124104	-0.158101	0.136847	0	0.18559	1	-0.161045	0.168342	0	0	0	0	0	0	0	0	0	0	0	-0.126232	-0.180987	0	-0.153372	0	-0.176191	0	0	0	-0.187693	0	-0.168664	0	-0.165668	0
Hydroxybutyric acid	-0.155661	-0.153844	0.199785	0	0.158648	0	0	0	0	0.248441	0.21829	0.30937	0.280559	0	0.506195	0.306192	0.501446	0	0.26863	0	-0.161045	1	0	0	0	0	0.134106	0	-0.178782	-0.166264	0	0	0	0	0	0.446717	0.360231	0.502558	0	0	0	0.135911	0	0.544188	0.388072	0.50326	0	0.53725	0
DG(33:4)	0	0	0	0	0	0	0	0	0.140054	0	0	-0.147729	0	0	-0.127329	0	0	0.445824	0	0.257847	0.168342	0	1	0.238607	0.573824	0	0	0	0	0	0	0	0	0	0	0	0	0	0	0	-0.145223	0	0	0	0	-0.127572	-0.199579	0	0
DG(35:4-OH)	0	0	0	0	0	0	0	0	0	0	0	0	0	0	0	0.125571	0	0.431351	0	0.271574	0	0	0.238607	1	0.599432	0	0	0	0	0	0	0	0	0	0	0	0	0	0	0	0	0	0	0	0	0	0	0	0
DG(35:5-OH)	0	0	0	0	0	0	0	0	0	0	0	0	0	0	-0.140033	0	0	0.597373	-0.19929	0.386959	0	0	0.573824	0.599432	1	0	0	0	0	0	0	0	0	0	0	0	0	0	0	0	0	0	0	0	-0.148678	0	-0.148327	0	0
DG(36:2)	0	0	0	0	0	0	0	0	0	0	0	0	0	0	0	0	0	0	0	0	0	0	0	0	0	1	0	0	0	0	0	0	0	0	0	0	0	0	0.127123	0.162839	0.381904	0	0	0	0	0	0.204216	0	0
LysoPA(22:6)	0	0	0	0.39277	0.444238	0.129498	0	0.190645	0.191353	0	0.16529	0	0	0.160931	0	0	0	0	0	0	0	0.134106	0	0	0	0	1	0	0	-0.134034	0	0	0.134494	0	0	0	0	0	0	0	0	0	0	0	0	0	0	0	0
LysoPC(16:1)	0	0	0	0	0	0	0.205101	0	0	0	0.309182	0.248422	0.229915	0	0	0	0	0	0.129253	0	0	0	0	0	0	0	0	1	0.311902	0.225565	0.480828	0.451952	0.492544	0.325363	0.336394	0	0	0	0	0.500061	0.179134	0	0	0	0	0	0.214595	0	0.288417
LysoPC(17:0)	0.169902	0.163179	0	0	0	0	0.185024	0	0	0	0.152103	0	0.15114	0	0	-0.126389	0	0	0	0	0	-0.178782	0	0	0	0	0	0.311902	1	0.394927	0.403405	0.325442	0.243646	0.256575	0.336445	0	0	0	0	0	0	0	0	0	0	0	0	0	0.504042
LysoPC(P-18:0)	0.129696	0.127028	0	0	0	0	0.195138	0	0	0	0	0.177126	0.297851	0	0	0	-0.130882	0.18945	0.180427	0.155477	0	-0.166264	0	0	0	0	-0.134034	0.225565	0.394927	1	0.25542	0.206531	0	0.138361	0.198264	0	0	0	0	-0.185132	0	0	0	0	0	0	0	0	0.443865
LysoPE(16:0)	0	0	0	0	0	0	0.206946	0	0	0	0.308009	0.129432	0.174855	0	0	0	0	0	0	-0.132692	0	0	0	0	0	0	0	0.480828	0.403405	0.25542	1	0.461223	0.472365	0.424972	0.593691	0	0	0	0	0.326642	0	0	0	0	0	0	0.153171	0	0.376837
LysoPE(18:1)	0	0	0	0	0.130147	0	0	0	0.16863	0.158671	0.401124	0.229971	0.294321	0	0.170081	0	0	0	0.164567	0	0	0	0	0	0	0	0	0.451952	0.325442	0.206531	0.461223	1	0.538022	0.190979	0.443288	0.161614	0	0.197643	0	0.201406	0	0	0	0.158868	0.178079	0.166991	0	0.161637	0.390651
LysoPE(20:3)	0	0	0	0.131415	0.189698	0	0.146291	0	0	0	0.32997	0.14213	0.150694	0	0	0	0	0	0	0	0	0	0	0	0	0	0.134494	0.492544	0.243646	0	0.472365	0.538022	1	0.277924	0.429094	0	0	0	0	0.443047	0.238075	0	0	0	0	0	0	0	0.337656
LysoPE(20:5)	0	0.128058	0	0	0	0	0.187731	0	0	0	0.152656	0	0	0	0	0	0.221862	0	0.15907	0	0	0	0	0	0	0	0	0.325363	0.256575	0.138361	0.424972	0.190979	0.277924	1	0.611622	0	0	0	0	0.208017	0.162548	0	0	0	0	0	0.150096	0	0.24082
LysoPE(22:6)	0	0	0	0	0	0	0	0	0	0.124595	0.390267	0.260396	0.363966	0	0.181811	0.168535	0.329097	0	0.256526	0	-0.126232	0	0	0	0	0	0	0.336394	0.336445	0.198264	0.593691	0.443288	0.429094	0.611622	1	0.13443	0	0.197282	0	0.215122	0.188527	0	0	0.2062	0.16318	0.188819	0	0.208567	0.418707
LysoPS(15:0)	0	0	0.217805	0	0.186656	0	0	0	0.174017	0.217265	0.335574	0.423043	0.37582	0	0.708915	0.446549	0.576843	0	0.334222	-0.152116	-0.180987	0.446717	0	0	0	0	0	0	0	0	0	0.161614	0	0	0.13443	1	0.484818	0.783592	0	0	0	0	0	0.724806	0.446375	0.716104	0	0.750666	0.375477
PA(32:2)	0	0	0.199122	0.16821	0.228445	0	0	0	0.142964	0.205028	0.293901	0.294601	0.302197	0.133656	0.518468	0.405983	0.45092	0	0.171639	0	0	0.360231	0	0	0	0	0	0	0	0	0	0	0	0	0	0.484818	1	0.577973	0	0	0	0	0	0.635221	0.448444	0.575206	0	0.569826	0.222885
PA(36:4)	0	0	0.286975	0.165676	0.238007	0	0	0	0.214663	0.325984	0.416332	0.541457	0.477914	0	0.832398	0.536471	0.653002	-0.136937	0.366591	-0.135591	-0.153372	0.502558	0	0	0	0	0	0	0	0	0	0.197643	0	0	0.197282	0.783592	0.577973	1	0	0	0	0	0	0.896311	0.634339	0.866196	0	0.898875	0.430233
PA(40:4)	0	0	0	0	0	0	0	0	0	0	0	0	0	0	0	0	0	0	0	0	0	0	0	0	0	0.127123	0	0	0	0	0	0	0	0	0	0	0	0	1	0	0	0	0	0	0	0	0	0	0
PC(32:1)	0	-0.136977	0	0	0	0.162842	0	0	0	0	0.280787	0.160275	0	0	0	0	0	-0.201209	0.138485	0	-0.176191	0	0	0	0	0.162839	0	0.500061	0	-0.185132	0.326642	0.201406	0.443047	0.208017	0.215122	0	0	0	0	1	0.429209	0	0	0	0	0	0.426699	0	0
PC(34:1)	0	0	0	0	0	0	0	0	0	0	0	0.162393	0.143857	0	0	0	0	0	0.27	0	0	0	-0.145223	0	0	0.381904	0	0.179134	0	0	0	0	0.238075	0.162548	0.188527	0	0	0	0	0.429209	1	0.142051	0	0	0	0	0.544387	0	0
PC(P-32:1)	0	0	0	0	0	0	0	0	0.149357	0	0	0	0	0	0	0	0	0	0	0	0	0.135911	0	0	0	0	0	0	0	0	0	0	0	0	0	0	0	0	0	0	0.142051	1	0	0	0	0	0	0	0
PG(21:0)	0	0	0	0.193442	0.178678	0	0	0	0	0	0	0	0	0	0	0	0	0	0	0	0	0	0	0	0	0	0	0	0	0	0	0	0	0	0	0	0	0	0	0	0	0	1	0	0	0	0	0	0
PG(34:3)	0	0	0.300091	0.139792	0.215289	0	0	0	0.15356	0.289553	0.379212	0.515102	0.454446	0	0.842072	0.557434	0.662421	-0.172267	0.378398	-0.20385	-0.187693	0.544188	0	0	0	0	0	0	0	0	0	0.158868	0	0	0.2062	0.724806	0.635221	0.896311	0	0	0	0	0	1	0.675793	0.826083	0	0.874338	0.391761
PIP(34:2)	0	0	0.181801	0	0.144927	0	-0.149023	0	0	0.204849	0.243685	0.36319	0.3165	0	0.621576	0.375469	0.494419	-0.180071	0.239918	-0.14754	0	0.388072	0	0	-0.148678	0	0	0	0	0	0	0.178079	0	0	0.16318	0.446375	0.448444	0.634339	0	0	0	0	0	0.675793	1	0.540028	0	0.575043	0.280604
PS(30:1)	0	0	0.257441	0.158685	0.216748	0	0	0	0.228729	0.31341	0.403173	0.551358	0.475887	0	0.750849	0.482931	0.570343	-0.147883	0.341403	0	-0.168664	0.50326	-0.127572	0	0	0	0	0	0	0	0	0.166991	0	0	0.188819	0.716104	0.575206	0.866196	0	0	0	0	0	0.826083	0.540028	1	0	0.837441	0.370985
PS(42:6)	0	0	0	-0.148694	-0.187308	0	0	0	0	0.126541	0	0.171287	0.13612	0	0	0	0	0	0.258278	0	0	0	-0.199579	0	-0.148327	0.204216	0	0.214595	0	0	0.153171	0	0	0.150096	0	0	0	0	0	0.426699	0.544387	0	0	0	0	0	1	0	0
PS(46:0)	0	0	0.294866	0.146167	0.234301	0	0	0	0.187601	0.293241	0.37373	0.504564	0.442527	0	0.803262	0.544289	0.62812	-0.15766	0.344433	-0.154466	-0.165668	0.53725	0	0	0	0	0	0	0	0	0	0.161637	0	0	0.208567	0.750666	0.569826	0.898875	0	0	0	0	0	0.874338	0.575043	0.837441	0	1	0.384446
PS(O-38:0)	0	0	0	0	0	0	0.15773	0	0.165533	0.137768	0.358859	0.292712	0.365883	0	0.332014	0.247569	0.330591	0	0.252905	0	0	0	0	0	0	0	0	0.288417	0.504042	0.443865	0.376837	0.390651	0.337656	0.24082	0.418707	0.375477	0.222885	0.430233	0	0	0	0	0	0.391761	0.280604	0.370985	0	0.384446	1
Glycolic acid	0.16475	0.156925	0	0	0	0	0	0	0	0	0	0	0	0	0	0	0	0	0	0	0	0	0	0	0	0	0	0	0	0	0	0	0	0	0	0	0	0	0	0	0	0	0	0	0	0	0	0	0
Hydroxyindoleacetic acid	0	0	0	0.442237	0.444558	0.338892	0.263459	0.166909	0.147446	0	0.161391	0	0	0.227714	0	0	0	0	0	0	0	0	0	0	0	0	0.200457	0.187215	0	0	0	0	0.18671	0	0	0	0	0	0.136115	0.154751	0	0	0.137954	0	0	0	0	0	0
Indole	0.18235	0.18201	-0.128689	0.263497	0.262315	0.189981	0.889724	0	0	0	0	0	0	0	-0.157092	0	0	0	0	0	0	0	0	0	0	0	0	0.195988	0.17033	0.166347	0.192029	0	0.171675	0.164694	0	-0.125787	-0.135584	-0.152015	0	0	0	0	0	-0.163534	-0.155207	-0.14202	0	-0.165482	0
Indoleacetaldehyde	0.178487	0.178076	0	0.250854	0.265727	0.179185	0.865471	0	0	0	0	0	0	0	-0.146798	0	0	0	0	0	0	0	0	0	0	0	0	0.197066	0.151442	0.150064	0.168914	0	0.218049	0.145743	0	0	-0.129025	-0.14156	0	0	0	0	0	-0.148613	-0.138779	-0.148745	0	-0.151037	0
Indoleacrylic acid	0.173603	0.172843	-0.128296	0.253519	0.249086	0.181695	0.860533	0	0	0	0	0	0	0	-0.168237	-0.144197	0	0	0	0	0	0	0	0	0	0	0	0.185159	0.187849	0.160702	0.170155	0	0.181215	0.163655	0	-0.139393	-0.155736	-0.160057	0	0	0	0	0	-0.169084	-0.160434	-0.152357	0	-0.167342	0
Indolealdehyde	0.157445	0.155496	0	0.27578	0.277308	0.19294	0.867179	0	0	0	0	0	0	0	-0.156933	-0.125409	0	0	0	0	0	0	0	0	0	0	0	0.18036	0.182499	0.172878	0.182959	0	0.189268	0.158161	0	-0.128324	-0.151502	-0.155773	0	0	0	0	0	-0.165127	-0.160121	-0.156678	0	-0.163864	0
Indolelactic acid	0.208754	0.185354	-0.168138	0.222404	0.257845	0.189984	0.822876	0	0	0	0	0	0	0	-0.15068	0	0	0	0	0	0	0	0	0	0	0	0	0.254401	0.197753	0.185727	0.249271	0	0.223896	0.149883	0.1263	0	0	-0.147504	0	0	0	0	0	-0.161078	-0.166214	0	0	-0.146176	0.138225
L-tryptophan	0.170804	0.16769	-0.182521	0.165553	0.152875	0.145153	0.880532	0	0	0	0	0	0	0	-0.214668	-0.170477	-0.165701	0	0	0	0	0	0	0	0	0	0	0.16993	0.179297	0.220313	0.156968	0	0.144626	0.142583	0	-0.16142	-0.18655	-0.226565	0	0	0	0	0	-0.222097	-0.229057	-0.19657	0	-0.234213	0
Tryptophan 2-C-mannoside	0	0	0.22241	0.46674	0.506873	0.185087	0	0.239278	0.274511	0.234752	0.313126	0.25099	0.235136	0.396936	0.228336	0	0	0	0.133466	0	0	0	0	0	0	0	0.343537	0	0	0	0.151028	0.155898	0.183321	0	0	0	0.158232	0.196952	0	0.15115	0	0	0.16394	0.171337	0.146223	0.143011	0	0.160668	0
Ureidoisobutyric acid	0.206219	0.216581	0.144853	0.256739	0.234399	0.134621	0	0.985442	0.218134	0.217078	0	0	0	0.141823	0	0	0	0	0	0	0	0	0	0	0	0	0.187435	0	0	0	0	0	0	0	0	0	0	0	0	0	0	0	0	0	0	0	0	0	0
Choline	0	0	0	0.276164	0.313473	0.139558	0.198018	0	0.134252	0	0.21659	0.136331	0	0	0.131998	0	0	0	0	0	0	0	0	0	0	0	0.169967	0	0	0.12812	0	0.129091	0.227521	0	0	0.126208	0	0.156963	0	0	0	0	0	0	0	0	-0.160065	0	0.222959
Cresol	0.146513	0	-0.15006	0.206591	0.261715	0.212039	0.722309	0	0	0	0	0	0	0	0	0	0	0	0	0	0	0	0	0	0	0	0	0.214732	0.159315	0.130843	0.254639	0	0.204841	0.143409	0	0	0	0	0	0	0	0	0	-0.132924	-0.143271	0	0	-0.124193	0
Phenol	0.853484	0.855319	0	0.124217	0.124123	0	0.203329	0.212476	0	0	0	0	0	0	0	0	0	0	0	0	0	0	0	0	0	0	0	0	0.134959	0.124083	0	0	0	0	0	0	0	0	0	0	0	0	0	0	0	0	0	0	0
Oxoretinoic acid	-0.132242	-0.133111	0.227286	0.131652	0.242458	0	-0.154147	0	0.156603	0.26538	0.346165	0.469752	0.411369	0	0.800172	0.553375	0.640298	-0.188344	0.339558	-0.12941	-0.180045	0.512533	0	0	0	0	0	0	-0.164106	0	0	0.167945	0	0	0.18837	0.685455	0.57288	0.823837	0	0.130946	0	0	0	0.819712	0.607025	0.757823	0	0.800751	0.295263
Sphingosine 1-phosphate	0	0	0	0	0	0	0.219379	0	0	0	0.212927	0.141496	0.228962	0	0	0	0	0.182625	0.180316	0	0	0	0	0	0	0	0	0.15899	0.246716	0.231808	0.190323	0	0	0.131063	0.189924	0	0	0	0	0	0	0	0	0	0	0	0	0	0.228518
Deoxycholic acid	0	0	0.291508	0.134798	0.206797	0	0	0	0.176458	0.298713	0.38485	0.506159	0.477343	0	0.805103	0.563881	0.678935	-0.166108	0.45651	-0.182392	-0.169613	0.55668	0	0	-0.127049	0	0	0	0	0	0	0.174216	0	0	0.244185	0.681117	0.532374	0.81052	0	0	0	0	0	0.836479	0.591584	0.747747	0	0.806323	0.36893
Hydroxyoxocholadienic acid	0	0	0.198773	0	0.162761	0	0	0	0.127072	0.24181	0.29152	0.453436	0.357613	0	0.678414	0.489099	0.570396	-0.181405	0.286573	-0.150639	-0.169898	0.446708	-0.163189	0	-0.165393	0	0	0	0	0	0	0	0	0	0.143443	0.577669	0.495778	0.739952	0	0	0	0	0	0.795272	0.663853	0.706423	0	0.725163	0.332837
Tetrahydroxycholanoic acid	0	0	0.308467	0.126223	0.197214	0	0	0	0.168668	0.318348	0.396538	0.52451	0.459115	0	0.82204	0.577971	0.662359	-0.175562	0.378076	-0.188752	-0.186895	0.53947	0	0	0	0	0	0	0	0	0	0.186249	0	0	0.216213	0.729165	0.619233	0.889681	0	0.127873	0	0	0	0.942939	0.668616	0.841022	0	0.887508	0.397187
Bilirubin	0	0	0.178783	0.168543	0.217339	0	0	0	0.17098	0.202515	0.294446	0.350003	0.356881	0	0.332423	0.15896	0.28909	0	0.280311	0	0	0.177813	0	0	0	0	0	0	0	0.218626	0.151932	0.143984	0	0	0.210998	0.249912	0.138285	0.324823	0	0	0.18439	0	0	0.309965	0.181351	0.318321	0.151362	0.326053	0.256164
[truncated: 19 more columns]
